# Supplementary material for: ﻿Taxonomic review of Gallardonerisnonatoi (Ramos, 1976) comb. nov. (Annelida, Lumbrineridae), and description of a new species of Lumbrineris from the Gulf of Mexico
Source: Zookeys. 2022 Jul 25;1114:35–57. doi: 10.3897/zookeys.1114.79492 (PMC9848927; doi:10.3897/zookeys.1114.79492)
Supplement: XML Treatment for Gallardoneris [file zookeys.1114.79492-treatment1.xml]

<!DOCTYPE tp:taxon-treatment
  PUBLIC "-//TaxonX//DTD Taxonomic Treatment Publishing DTD v0 20100105//EN" "tax-treatment-NSO.dtd">
<tp:taxon-treatment xmlns:tp="http://www.plazi.org/taxpub"><tp:treatment-meta><kwd-group><label>Taxon classification</label><kwd>
              <named-content content-type="kingdom">Animalia</named-content>
            </kwd><kwd>
              <named-content content-type="order">Eunicida</named-content>
            </kwd><kwd>
              <named-content content-type="family">Lumbrineridae</named-content>
            </kwd></kwd-group><mixed-citation publication-type="journal"><person-group><name><surname>Martin</surname><given-names>Daniel</given-names></name><name><surname>Estefa</surname><given-names>Jordi</given-names></name><name><surname>Gil</surname><given-names>João</given-names></name></person-group><article-title>﻿Taxonomic review of <italic><tp:taxon-name><tp:taxon-name-part taxon-name-part-type="genus" reg="Gallardoneris">Gallardoneris</tp:taxon-name-part><tp:taxon-name-part taxon-name-part-type="species" reg="nonatoi">nonatoi</tp:taxon-name-part></tp:taxon-name></italic> (Ramos, 1976) comb. nov. (<tp:taxon-name><tp:taxon-name-part taxon-name-part-type="phylum">Annelida</tp:taxon-name-part></tp:taxon-name>, <tp:taxon-name><tp:taxon-name-part taxon-name-part-type="family">Lumbrineridae</tp:taxon-name-part></tp:taxon-name>), and description of a new species of <italic><tp:taxon-name><tp:taxon-name-part taxon-name-part-type="genus" reg="Lumbrineris">Lumbrineris</tp:taxon-name-part></tp:taxon-name></italic> from the Gulf of Mexico</article-title><source>Zookeys</source><day>25</day><month>07</month><year>2022</year><volume>1114</volume><fpage>35</fpage><lpage>57</lpage><pub-id pub-id-type="doi">10.3897/zookeys.1114.79492</pub-id></mixed-citation></tp:treatment-meta><tp:nomenclature><label>﻿Genus</label><tp:taxon-name>
            <object-id xmlns:xlink="http://www.w3.org/1999/xlink" content-type="arpha" xlink:type="simple">A3BF19EA-00B3-5A4B-8953-07CFC911BAFF</object-id>
            <tp:taxon-name-part taxon-name-part-type="genus" reg="Gallardoneris">Gallardoneris</tp:taxon-name-part>
          </tp:taxon-name><tp:taxon-authority>Carrera-Parra, 2006</tp:taxon-authority></tp:nomenclature><tp:treatment-sec sec-type="type species" id="SECID0E4OAE"><title>Type species.</title><p><italic><tp:taxon-name><tp:taxon-name-part taxon-name-part-type="genus" reg="Lumbrineris">Lumbrineris</tp:taxon-name-part><tp:taxon-name-part taxon-name-part-type="species" reg="shinoii">shinoii</tp:taxon-name-part></tp:taxon-name></italic> Gallardo, 1968</p></tp:treatment-sec><tp:treatment-sec sec-type="diagnosis" id="SECID0EOPAE"><title>Diagnosis.</title><p>Emended from <xref ref-type="bibr" rid="B13">Carrera-Parra (2006a)</xref>. Lumbrinerids lacking antennae and branchiae, with (?) or without anal cirri. Notopodia slightly developed. Maxillary apparatus with four pairs of maxillae; MI forceps-like lacking internal accessory teeth, wide base, lacking attachment lamella; MII as long as MI, with ligament, lacking attachment lamella and connecting plates with MI; MIII completely pigmented, with a narrow attachment lamella along 1/4 of its posterior lateral edge; MIV with a whitish central area and narrow attachment lamella; carriers joined to entire base of MI; mandibles totally fused. Simple and composite multidentate hooded hooks present; limbate simple multidentate hooded hooks absent.</p></tp:treatment-sec><tp:treatment-sec sec-type="remarks" id="SECID0EYPAE"><title>Remarks.</title><p><italic><tp:taxon-name><tp:taxon-name-part taxon-name-part-type="genus" reg="Gallardoneris">Gallardoneris</tp:taxon-name-part></tp:taxon-name></italic> was originally diagnosed as having anal cirri, but they were not described or pictured for any of the species originally included in the genus (<xref ref-type="bibr" rid="B26">Gallardo 1968</xref>; <xref ref-type="bibr" rid="B13">Carrera-Parra 2006a</xref>), while they are absent in <italic><tp:taxon-name><tp:taxon-name-part taxon-name-part-type="genus" reg="Gallardoneris">G.</tp:taxon-name-part><tp:taxon-name-part taxon-name-part-type="species" reg="nonatoi">nonatoi</tp:taxon-name-part></tp:taxon-name></italic> comb. nov. Therefore, it is not possible to state whether the genus can be exclusively characterized by lacking anal cirri, as occurs in the European specimens. Consequently, the dual possibility (having or lacking anal cirri) is kept in the diagnosis, though the genus probably lacks them.</p></tp:treatment-sec><ref-list><ref id="B13"><mixed-citation xmlns:xlink="http://www.w3.org/1999/xlink" xlink:type="simple"><person-group><name name-style="western"><surname>Carrera-Parra</surname><given-names>LF</given-names></name></person-group> (<year>2006a</year>) <article-title>Phylogenetic analysis of <tp:taxon-name><tp:taxon-name-part taxon-name-part-type="family">Lumbrineridae</tp:taxon-name-part></tp:taxon-name> Schmarda, 1861 (<tp:taxon-name><tp:taxon-name-part taxon-name-part-type="phylum">Annelida</tp:taxon-name-part></tp:taxon-name>: <tp:taxon-name><tp:taxon-name-part taxon-name-part-type="class">Polychaeta</tp:taxon-name-part></tp:taxon-name>).</article-title><source>Zootaxa</source><volume>1332</volume>(<issue>1</issue>): <fpage>1</fpage>–<lpage>36</lpage>. <ext-link xlink:href="10.11646/zootaxa.1332.1.1" ext-link-type="doi" xlink:type="simple">https://doi.org/10.11646/zootaxa.1332.1.1</ext-link></mixed-citation></ref><ref id="B26"><mixed-citation xmlns:xlink="http://www.w3.org/1999/xlink" xlink:type="simple"><person-group><name name-style="western"><surname>Gallardo</surname><given-names>VA</given-names></name></person-group> (<year>1968</year>) <article-title><tp:taxon-name><tp:taxon-name-part taxon-name-part-type="class">Polychaeta</tp:taxon-name-part></tp:taxon-name> from the Bay of Nha Trang, South Viet Nam. Scientific researches on the marine invertebrates of South China Sea and the Gulf of Thailand, 1959–1961.</article-title><source>NAGA Report</source><volume>4</volume>: <fpage>35</fpage>–<lpage>279</lpage>.</mixed-citation></ref></ref-list></tp:taxon-treatment>
