# Supplementary material for: ﻿Taxonomic review of Gallardonerisnonatoi (Ramos, 1976) comb. nov. (Annelida, Lumbrineridae), and description of a new species of Lumbrineris from the Gulf of Mexico
Source: Zookeys. 2022 Jul 25;1114:35–57. doi: 10.3897/zookeys.1114.79492 (PMC9848927; doi:10.3897/zookeys.1114.79492)
Supplement: XML Treatment for Gallardoneris nonatoi [file zookeys.1114.79492-treatment2.xml]

<!DOCTYPE tp:taxon-treatment
  PUBLIC "-//TaxonX//DTD Taxonomic Treatment Publishing DTD v0 20100105//EN" "tax-treatment-NSO.dtd">
<tp:taxon-treatment xmlns:tp="http://www.plazi.org/taxpub"><tp:treatment-meta><kwd-group><label>Taxon classification</label><kwd>
              <named-content content-type="kingdom">Animalia</named-content>
            </kwd><kwd>
              <named-content content-type="order">Eunicida</named-content>
            </kwd><kwd>
              <named-content content-type="family">Lumbrineridae</named-content>
            </kwd></kwd-group><mixed-citation publication-type="journal"><person-group><name><surname>Martin</surname><given-names>Daniel</given-names></name><name><surname>Estefa</surname><given-names>Jordi</given-names></name><name><surname>Gil</surname><given-names>João</given-names></name></person-group><article-title>﻿Taxonomic review of <italic><tp:taxon-name><tp:taxon-name-part taxon-name-part-type="genus" reg="Gallardoneris">Gallardoneris</tp:taxon-name-part><tp:taxon-name-part taxon-name-part-type="species" reg="nonatoi">nonatoi</tp:taxon-name-part></tp:taxon-name></italic> (Ramos, 1976) comb. nov. (<tp:taxon-name><tp:taxon-name-part taxon-name-part-type="phylum">Annelida</tp:taxon-name-part></tp:taxon-name>, <tp:taxon-name><tp:taxon-name-part taxon-name-part-type="family">Lumbrineridae</tp:taxon-name-part></tp:taxon-name>), and description of a new species of <italic><tp:taxon-name><tp:taxon-name-part taxon-name-part-type="genus" reg="Lumbrineris">Lumbrineris</tp:taxon-name-part></tp:taxon-name></italic> from the Gulf of Mexico</article-title><source>Zookeys</source><day>25</day><month>07</month><year>2022</year><volume>1114</volume><fpage>35</fpage><lpage>57</lpage><pub-id pub-id-type="doi">10.3897/zookeys.1114.79492</pub-id></mixed-citation></tp:treatment-meta><tp:nomenclature><label>﻿</label><tp:taxon-name>
            <object-id xmlns:xlink="http://www.w3.org/1999/xlink" content-type="arpha" xlink:type="simple">EC8A3ED3-6ED2-5D06-92A3-B3941328F0CA</object-id>
            <tp:taxon-name-part taxon-name-part-type="genus" reg="Gallardoneris">Gallardoneris</tp:taxon-name-part>
            <tp:taxon-name-part taxon-name-part-type="species" reg="nonatoi">nonatoi</tp:taxon-name-part>
          </tp:taxon-name><tp:taxon-authority>(Ramos, 1976)</tp:taxon-authority><tp:taxon-status xmlns:xlink="http://www.w3.org/1999/xlink" xlink:type="simple">comb. nov.</tp:taxon-status><xref ref-type="fig" rid="F1">Figs 1</xref><xref ref-type="fig" rid="F2">, 2</xref><xref ref-type="fig" rid="F3">, 3</xref><xref ref-type="fig" rid="F4">, 4</xref><xref ref-type="fig" rid="F5">, 5</xref><tp:nomenclature-citation-list><tp:nomenclature-citation><tp:taxon-name>
                <tp:taxon-name-part taxon-name-part-type="genus" reg="Lumbrineris">Lumbrineris</tp:taxon-name-part>
                <tp:taxon-name-part taxon-name-part-type="species" reg="nonatoi">nonatoi</tp:taxon-name-part>
              </tp:taxon-name><comment>Ramos, 1976: 124–127, figs 19–21 – <xref ref-type="bibr" rid="B7">Campoy (1982)</xref>: 605–606; <xref ref-type="bibr" rid="B42">Papadopoulou et al. (1994)</xref>: 263; <xref ref-type="bibr" rid="B29">Gil (2011)</xref>: 398.</comment></tp:nomenclature-citation><tp:nomenclature-citation><tp:taxon-name>
                <tp:taxon-name-part taxon-name-part-type="genus" reg="Gallardoneris">Gallardoneris</tp:taxon-name-part>
                <tp:taxon-name-part taxon-name-part-type="species" reg="iberica">iberica</tp:taxon-name-part>
              </tp:taxon-name><comment>Martins, Carrera-Parra, Quintino &amp; Rodrigues, 2012: 6–10, fig. 2 – <xref ref-type="bibr" rid="B4">Bertasi et al. (2014)</xref>: 3–5, figs 2–4; <xref ref-type="bibr" rid="B23">D’Alessandro et al. (2016)</xref>: 236–237, fig. 4; <xref ref-type="bibr" rid="B27">García Gómez et al. (2016)</xref>: 1430–1432, fig. 3A; <xref ref-type="bibr" rid="B31">Katsiaras et al. (2018)</xref>: 1611–1614, figs 2–3. [Syn. nov].</comment></tp:nomenclature-citation></tp:nomenclature-citation-list></tp:nomenclature><tp:treatment-sec sec-type="material" id="SECID0EJUAE"><title>Material examined.</title><p>Western Mediterranean Sea. <abbrev xmlns:xlink="http://www.w3.org/1999/xlink" xlink:title="Centre for Advanced Studies of Blanes" id="ABBRID0EPUAE" xlink:type="simple">CEAB</abbrev> AP 986A, 3 specimens, Gulf of Fos, France, approx. <named-content xmlns:xlink="http://www.w3.org/1999/xlink" content-type="dwc:verbatimCoordinates" xlink:type="simple"><named-content content-type="geo-json" specific-use="{&#34;type&#34;:&#34;Point&#34;,&#34;coordinates&#34;:[4.930000,43.410000]}" id="NCID0EWUAE" xlink:type="simple">43.41°N, 04.93°E</named-content></named-content>, 2008, coll. Creocean; <abbrev xmlns:xlink="http://www.w3.org/1999/xlink" xlink:title="Centre for Advanced Studies of Blanes" id="ABBRID0E2UAE" xlink:type="simple">CEAB</abbrev> AP 986B, 2 specimens, Gulf of Fos, France, approx. <named-content xmlns:xlink="http://www.w3.org/1999/xlink" content-type="dwc:verbatimCoordinates" xlink:type="simple"><named-content content-type="geo-json" specific-use="{&#34;type&#34;:&#34;Point&#34;,&#34;coordinates&#34;:[4.930000,43.410000]}" id="NCID0ECVAE" xlink:type="simple">43.41°N, 04.93°E</named-content></named-content>, 2009, coll. Creocean; <abbrev xmlns:xlink="http://www.w3.org/1999/xlink" xlink:title="Centre for Advanced Studies of Blanes" id="ABBRID0EHVAE" xlink:type="simple">CEAB</abbrev> AP 986C, 30 specimens, Quai de Séte, France, approx. <named-content xmlns:xlink="http://www.w3.org/1999/xlink" content-type="dwc:verbatimCoordinates" xlink:type="simple"><named-content content-type="geo-json" specific-use="{&#34;type&#34;:&#34;Point&#34;,&#34;coordinates&#34;:[3.720000,43.400000]}" id="NCID0EOVAE" xlink:type="simple">43.40°N, 3.72°E</named-content></named-content>, 2009, coll. Creocean; <abbrev xmlns:xlink="http://www.w3.org/1999/xlink" xlink:title="Centre for Advanced Studies of Blanes" id="ABBRID0ETVAE" xlink:type="simple">CEAB</abbrev> AP 986D, 5 specimens, Port la Nouvelle, France, approx. <named-content xmlns:xlink="http://www.w3.org/1999/xlink" content-type="dwc:verbatimCoordinates" xlink:type="simple"><named-content content-type="geo-json" specific-use="{&#34;type&#34;:&#34;Point&#34;,&#34;coordinates&#34;:[3.080000,43.010000]}" id="NCID0E1VAE" xlink:type="simple">43.01°N, 03.08°E</named-content></named-content>, 2010, coll. Creocean. All specimens fixed with a 10% formalin/sea water solution, stained with Rose Bengal and preserved in 70% ethanol.</p></tp:treatment-sec><tp:treatment-sec sec-type="material" id="SECID0E6VAE"><title>Additional material.</title><p><italic><tp:taxon-name><tp:taxon-name-part taxon-name-part-type="genus" reg="Gallardoneris">Gallardoneris</tp:taxon-name-part><tp:taxon-name-part taxon-name-part-type="species" reg="iberica">iberica</tp:taxon-name-part></tp:taxon-name></italic>: 1 <bold><italic>paratype</italic></bold> (DBUA0001315.01), preserved in 96% ethanol, NW continental shelf of Portugal, Atlantic Ocean, <named-content xmlns:xlink="http://www.w3.org/1999/xlink" content-type="dwc:verbatimCoordinates" xlink:type="simple"><named-content content-type="geo-json" specific-use="{&#34;type&#34;:&#34;Point&#34;,&#34;coordinates&#34;:[-9.229550,39.809733]}" id="NCID0EWWAE" xlink:type="simple">39°48.584'N, 09°13.773'W</named-content></named-content>, 100.5 m, fine sand, MeshAtlantic St. 3B, coll. R. Martins, June 2010; 3 non-type specimens (DBUA0001457.01), preserved in 70% ethanol, off Barcelona, Catalonia, Spain, western Mediterranean Sea, <named-content xmlns:xlink="http://www.w3.org/1999/xlink" content-type="dwc:verbatimCoordinates" xlink:type="simple"><named-content content-type="geo-json" specific-use="{&#34;type&#34;:&#34;Point&#34;,&#34;coordinates&#34;:[2.215717,41.390872]}" id="NCID0E5WAE" xlink:type="simple">41°23'27.14"N, 02°12'56.58"E</named-content></named-content>, 21 m, muddy sand, coll. S. García Gómez, October 2013.</p></tp:treatment-sec><tp:treatment-sec sec-type="description" id="SECID0EDXAE"><title>Description.</title><p>Prostomium conical, variable, short, almost equally longer than wide, lacking antennae and eyes; peristomium shorter and clearly wider than prostomium, with two rings of similar size; junction of prostomium with peristomium normally forming an open angle (Figs <xref ref-type="fig" rid="F1">1A</xref>, <xref ref-type="fig" rid="F2">2A, B, D, E</xref>). Maxillary apparatus with four pairs of maxillae; maxillary carriers as long as maxillae I (MI), almost triangular, joined along base of MI; MI forceps-like with wide recurved base, without attachment lamella; MII stout, as long as MI, with ligament, with three teeth, without attachment lamella; MIII edentate; MIV edentate plate, with lighter central area (Fig. <xref ref-type="fig" rid="F1">1B</xref>). Mandible completely fused, Y-shaped. Prechaetal lobe inconspicuous in most anterior chaetigers, becoming ovoid and longer along body until being clearly digitiform and longer than postchaetal lobe in most posterior chaetigers; postchaetal lobe auricular in anterior segments, becoming digitiform from ca. chaetiger 20 (Fig. <xref ref-type="fig" rid="F1">1C</xref>). Bilimbate capillary chaetae from chaetiger 1 to 7–12 dorsally and from 1 to 24–30 ventrally, with limb typically forming a clearly asymmetrical basal swelling, tapering swiftly to a slender and long tip curving smoothly but clearly on same side of basal swelling. Composite multidentate hooded hooks up to chaetiger 9 (ranging from 4–12, Fig. <xref ref-type="fig" rid="F4">4A</xref>), with very short blades, 6–8 teeth either all similar or with proximal tooth bigger (due to partial fusion of several smaller teeth) and a long hood, and a characteristic second swelling at shaft end, at shaft/blade joint level (Figs <xref ref-type="fig" rid="F1">1D</xref>, <xref ref-type="fig" rid="F3">3A, B, E, F</xref>); replaced from chaetiger 10 by simple multidentate hooded hooks, with seven or eight teeth similar in size, proximal one larger due to partial fusion of several smaller teeth (Figs <xref ref-type="fig" rid="F1">1E</xref>, <xref ref-type="fig" rid="F3">3C, D</xref>). Up to four aciculae, yellow, aristate, reducing to one or two in posterior parapodia. Pygidium conical, lacking anal cirri; anus dorsal (Figs <xref ref-type="fig" rid="F1">1P</xref>, <xref ref-type="fig" rid="F2">2C, F</xref>).</p><fig id="F1" position="float" orientation="portrait"><object-id xmlns:xlink="http://www.w3.org/1999/xlink" content-type="doi" xlink:type="simple">10.3897/zookeys.1114.79492.figure1</object-id><object-id xmlns:xlink="http://www.w3.org/1999/xlink" content-type="arpha" xlink:type="simple">4A957CF8-3DC9-56CE-B278-9755E92D938A</object-id><label>Figure 1.</label><caption><p><italic><tp:taxon-name><tp:taxon-name-part taxon-name-part-type="genus" reg="Gallardoneris">Gallardoneris</tp:taxon-name-part><tp:taxon-name-part taxon-name-part-type="species" reg="nonatoi">nonatoi</tp:taxon-name-part></tp:taxon-name></italic> (Ramos, 1976) comb. nov. <bold>A</bold> anterior end <bold>B, F, K</bold> maxillary apparatus <bold>C, G, M</bold> parapodia from midbody, chaetiger 88 and chaetiger 65, respectively; <abbrev xmlns:xlink="http://www.w3.org/1999/xlink" xlink:title="prechaetal lobe" id="ABBRID0EOZAE" xlink:type="simple">pre</abbrev>: prechaetal lobe; <abbrev xmlns:xlink="http://www.w3.org/1999/xlink" xlink:title="postchaetal lobe" id="ABBRID0ESZAE" xlink:type="simple">post</abbrev>: postchaetal lobe <bold>D, H, I, N</bold> composite hooded hooks <bold>E, J, O</bold> simple hooded hooks <bold>L</bold> mandibles <bold>P</bold> posterior end <bold>A–E, P</bold> redrawn from <xref ref-type="bibr" rid="B43">Ramos (1976)</xref><bold>F–J</bold> redrawn from <xref ref-type="bibr" rid="B36">Martins et al. (2012)</xref><bold>K–O</bold> redrawn from <xref ref-type="bibr" rid="B4">Bertasi et al. (2014)</xref>. Scale bars: 10 µm (<bold>D, E, N, O</bold>); 12 µm (<bold>H–J</bold>); 25 µm (<bold>G</bold>); 50 µm (<bold>A, M</bold>); 100 µm (<bold>B, C, P</bold>); 200 µm (<bold>F, K, L</bold>).</p></caption><graphic xmlns:xlink="http://www.w3.org/1999/xlink" xlink:href="zookeys-1114-035_article-79492__-g001.jpg" position="float" orientation="portrait" xlink:type="simple" id="oo_719059.jpg"><uri content-type="original_file" xlink:type="simple">https://binary.pensoft.net/fig/719059</uri></graphic></fig><fig id="F2" position="float" orientation="portrait"><object-id xmlns:xlink="http://www.w3.org/1999/xlink" content-type="doi" xlink:type="simple">10.3897/zookeys.1114.79492.figure2</object-id><object-id xmlns:xlink="http://www.w3.org/1999/xlink" content-type="arpha" xlink:type="simple">58A3BE9D-EDDF-59DA-B394-B0AF4A01674F</object-id><label>Figure 2.</label><caption><p><italic><tp:taxon-name><tp:taxon-name-part taxon-name-part-type="genus" reg="Gallardoneris">Gallardoneris</tp:taxon-name-part><tp:taxon-name-part taxon-name-part-type="species" reg="nonatoi">nonatoi</tp:taxon-name-part></tp:taxon-name></italic> (Ramos, 1976) comb. nov. Stereomicroscope photos of entire specimens. <bold>A, D</bold> whole body, dorsal view <bold>B, E</bold> anterior end, dorsal view <bold>C, F</bold> posterior end, dorsal view (<bold>C</bold> normal; <bold>F</bold> regenerating last segments). Scale bars: 1.6 mm (<bold>A, D</bold>), 0.6 mm (<bold>B, C, E, F</bold>).</p></caption><graphic xmlns:xlink="http://www.w3.org/1999/xlink" xlink:href="zookeys-1114-035_article-79492__-g002.jpg" position="float" orientation="portrait" xlink:type="simple" id="oo_719060.jpg"><uri content-type="original_file" xlink:type="simple">https://binary.pensoft.net/fig/719060</uri></graphic></fig><fig id="F3" position="float" orientation="portrait"><object-id xmlns:xlink="http://www.w3.org/1999/xlink" content-type="doi" xlink:type="simple">10.3897/zookeys.1114.79492.figure3</object-id><object-id xmlns:xlink="http://www.w3.org/1999/xlink" content-type="arpha" xlink:type="simple">140A3C30-A744-56A7-B952-14F57507343D</object-id><label>Figure 3.</label><caption><p><italic><tp:taxon-name><tp:taxon-name-part taxon-name-part-type="genus" reg="Gallardoneris">Gallardoneris</tp:taxon-name-part><tp:taxon-name-part taxon-name-part-type="species" reg="nonatoi">nonatoi</tp:taxon-name-part></tp:taxon-name></italic> (Ramos, 1976) comb. nov. Binocular microscope photos <bold>A, B, E, F</bold> composite hooded hooks <bold>C, D</bold> simple hooded hooks <bold>A–D</bold> from the Gulf of Fos (South France, Mediterranean Sea) <bold>E</bold> from the Portuguese continental shelf (Atlantic Ocean) <bold>F</bold> from Barcelona (Catalunya, Mediterranean Sea). Scale bar: 20 µm.</p></caption><graphic xmlns:xlink="http://www.w3.org/1999/xlink" xlink:href="zookeys-1114-035_article-79492__-g003.jpg" position="float" orientation="portrait" xlink:type="simple" id="oo_719061.jpg"><uri content-type="original_file" xlink:type="simple">https://binary.pensoft.net/fig/719061</uri></graphic></fig></tp:treatment-sec><tp:treatment-sec sec-type="type locality" id="SECID0EJ4AE"><title>Type locality.</title><p>Gulf of Roses (= Bay of Roses), Catalan Sea (northwestern Mediterranean, <named-content xmlns:xlink="http://www.w3.org/1999/xlink" content-type="dwc:verbatimCoordinates" xlink:type="simple"><named-content content-type="geo-json" specific-use="{&#34;type&#34;:&#34;Point&#34;,&#34;coordinates&#34;:[3.151667,42.251667]}" id="NCID0ES4AE" xlink:type="simple">42°15'6"N, 3°9'6"E</named-content></named-content>), 10 m depth, sandy mud (<xref ref-type="bibr" rid="B43">Ramos 1976</xref>).</p></tp:treatment-sec><tp:treatment-sec sec-type="distribution" id="SECID0E24AE"><title>Known distribution.</title><p>Western and eastern Mediterranean Sea, Adriatic Sea, Aegean Sea, Levantine Sea; Atlantic coasts of the Iberian Peninsula; on sandy and muddy bottoms; 4–180 m depth.</p></tp:treatment-sec><tp:treatment-sec sec-type="Morphometry" id="SECID0EA5AE"><title>Morphometry.</title><p><italic><tp:taxon-name><tp:taxon-name-part taxon-name-part-type="genus" reg="Gallardoneris">Gallardoneris</tp:taxon-name-part><tp:taxon-name-part taxon-name-part-type="species" reg="nonatoi">nonatoi</tp:taxon-name-part></tp:taxon-name></italic> comb. nov. is a relatively small species, and the studied population ranged from slightly &lt; 5 mm to ~ 17 mm long. This character showed the largest size-related variability (130%), followed by the number of chaetigers with composite hooded hooks (100%) (Table <xref ref-type="table" rid="T1">1</xref>, Fig. <xref ref-type="fig" rid="F4">4A</xref>). The lowest variability occurred in prostomium and peristomium width (slightly &lt; 40%), followed by the widths at chaetigers 10 and 15 (between 50% and 60%) (Table <xref ref-type="table" rid="T1">1</xref>, Fig. <xref ref-type="fig" rid="F5">5B, C, F</xref>). However, some characters proved to be significantly size-related (Table <xref ref-type="table" rid="T1">1</xref>, Figs <xref ref-type="fig" rid="F4">4A, B</xref>, <xref ref-type="fig" rid="F5">5A–F</xref>). The best correlation occurred between prostomium and peristomium width, followed by the number of chaetigers vs. total body length and number of chaetigers with composite hooded hooks vs. total number of chaetigers (Table <xref ref-type="table" rid="T1">1</xref>, Figs <xref ref-type="fig" rid="F4">4A</xref>, <xref ref-type="fig" rid="F5">5A, F</xref>). The weakest correlation occurred between number of chaetigers with bilimbate chaetae and total number of chaetigers, followed by body width at chaetiger 10 and total body length (Table <xref ref-type="table" rid="T1">1</xref>, Figs <xref ref-type="fig" rid="F4">4B</xref>, <xref ref-type="fig" rid="F5">5B</xref>). Moreover, this relationship was much weaker than that between body width at chaetiger 15 and total body length (Table <xref ref-type="table" rid="T1">1</xref>, Fig. <xref ref-type="fig" rid="F5">5B, C</xref>), indicating that the latter better represented the total size in case on finding fragmented worms.</p><table-wrap id="T1" position="float" orientation="portrait"><label>Table 1.</label><caption><p>Measurements and relationships (linear regressions) for the main characters of <italic><tp:taxon-name><tp:taxon-name-part taxon-name-part-type="genus" reg="Gallardoneris">Gallardoneris</tp:taxon-name-part><tp:taxon-name-part taxon-name-part-type="species" reg="nonatoi">nonatoi</tp:taxon-name-part></tp:taxon-name></italic> comb. nov. Abbreviations: <italic>N</italic> = number of examined specimens; p = significance level (probability); R<sup>2</sup> = Square Pearson coefficient.</p></caption><table id="TID0ECIBG" rules="all"><tbody><tr><th rowspan="1" colspan="1">Morphometric characters</th><th rowspan="1" colspan="1">Average</th><th rowspan="1" colspan="1">Minimum</th><th rowspan="1" colspan="1">Maximum</th><th rowspan="1" colspan="1">
                    <italic>N</italic>
                  </th></tr><tr><td rowspan="1" colspan="1">Total body length (mm)</td><td rowspan="1" colspan="1">9.50</td><td rowspan="1" colspan="1">4.92</td><td rowspan="1" colspan="1">17.31</td><td rowspan="1" colspan="1">40</td></tr><tr><td rowspan="1" colspan="1">Length at chaetiger 10 (mm)</td><td rowspan="1" colspan="1">1.48</td><td rowspan="1" colspan="1">1.20</td><td rowspan="1" colspan="1">1.94</td><td rowspan="1" colspan="1">40</td></tr><tr><td rowspan="1" colspan="1">Length at chaetiger 15 (mm)</td><td rowspan="1" colspan="1">2.18</td><td rowspan="1" colspan="1">1.64</td><td rowspan="1" colspan="1">2.90</td><td rowspan="1" colspan="1">40</td></tr><tr><td rowspan="1" colspan="1">Width at chaetiger 10 (mm)</td><td rowspan="1" colspan="1">0.36</td><td rowspan="1" colspan="1">0.24</td><td rowspan="1" colspan="1">0.53</td><td rowspan="1" colspan="1">40</td></tr><tr><td rowspan="1" colspan="1">Width at chaetiger 15 (mm)</td><td rowspan="1" colspan="1">0.36</td><td rowspan="1" colspan="1">0.19</td><td rowspan="1" colspan="1">0.52</td><td rowspan="1" colspan="1">40</td></tr><tr><td rowspan="1" colspan="1">Total number of chaetigers</td><td rowspan="1" colspan="1">78.44</td><td rowspan="1" colspan="1">50</td><td rowspan="1" colspan="1">121</td><td rowspan="1" colspan="1">39</td></tr><tr><td rowspan="1" colspan="1">Number of chaetigers with composite hooks</td><td rowspan="1" colspan="1">7.94</td><td rowspan="1" colspan="1">4</td><td rowspan="1" colspan="1">12</td><td rowspan="1" colspan="1">16</td></tr><tr><td rowspan="1" colspan="1">Number of chaetigers with bilimbate chaetae</td><td rowspan="1" colspan="1">16.75</td><td rowspan="1" colspan="1">11</td><td rowspan="1" colspan="1">24</td><td rowspan="1" colspan="1">20</td></tr><tr><td rowspan="1" colspan="1">Prostomium length (mm)</td><td rowspan="1" colspan="1">0.24</td><td rowspan="1" colspan="1">0.15</td><td rowspan="1" colspan="1">0.35</td><td rowspan="1" colspan="1">40</td></tr><tr><td rowspan="1" colspan="1">Prostomium width (mm)</td><td rowspan="1" colspan="1">0.25</td><td rowspan="1" colspan="1">0.19</td><td rowspan="1" colspan="1">0.31</td><td rowspan="1" colspan="1">40</td></tr><tr><td rowspan="1" colspan="1">Peristomium length (mm)</td><td rowspan="1" colspan="1">0.15</td><td rowspan="1" colspan="1">0.11</td><td rowspan="1" colspan="1">0.24</td><td rowspan="1" colspan="1">40</td></tr><tr><td rowspan="1" colspan="1">Peristomium width (mm)</td><td rowspan="1" colspan="1">0.37</td><td rowspan="1" colspan="1">0.27</td><td rowspan="1" colspan="1">0.45</td><td rowspan="1" colspan="1">40</td></tr><tr><td rowspan="1" colspan="3">Linear regressions</td><td rowspan="1" colspan="1">R<sup>2</sup></td><td rowspan="1" colspan="1">p</td></tr><tr><td rowspan="1" colspan="3">Number of chaetigers = 35.782+4.532*Body length</td><td rowspan="1" colspan="1">0.749</td><td rowspan="1" colspan="1">&lt; 0.0001</td></tr><tr><td rowspan="1" colspan="3">Total body length = -2.399+32.663*Width at 10</td><td rowspan="1" colspan="1">0.187</td><td rowspan="1" colspan="1">0.005</td></tr><tr><td rowspan="1" colspan="3">Total body length = 0.843+23.868*Width at 15</td><td rowspan="1" colspan="1">0.383</td><td rowspan="1" colspan="1">&lt; 0.0001</td></tr><tr><td rowspan="1" colspan="3">Prostomium length = -0.055+1.213*Prostomium width</td><td rowspan="1" colspan="1">0.576</td><td rowspan="1" colspan="1">&lt; 0.0001</td></tr><tr><td rowspan="1" colspan="3">Prostomium length = 0.052+1.295*Peristomium length</td><td rowspan="1" colspan="1">0.457</td><td rowspan="1" colspan="1">&lt; 0.0001</td></tr><tr><td rowspan="1" colspan="3">Prostomium width = 0.028+0.595*Peristomium width</td><td rowspan="1" colspan="1">0.814</td><td rowspan="1" colspan="1">&lt; 0.0001</td></tr><tr><td rowspan="1" colspan="3">Chaetigers with bilimbate chaetae = 9.092+0.101*Total chaetigers</td><td rowspan="1" colspan="1">0.291</td><td rowspan="1" colspan="1">0.014</td></tr><tr><td rowspan="1" colspan="3">Chaetigers with composite hooks = -0.392+0.106*Total chaetigers</td><td rowspan="1" colspan="1">0.740</td><td rowspan="1" colspan="1">&lt; 0.0001</td></tr></tbody></table></table-wrap><fig id="F4" position="float" orientation="portrait"><object-id xmlns:xlink="http://www.w3.org/1999/xlink" content-type="doi" xlink:type="simple">10.3897/zookeys.1114.79492.figure4</object-id><object-id xmlns:xlink="http://www.w3.org/1999/xlink" content-type="arpha" xlink:type="simple">385C4D29-EC0A-5AC1-9828-2A2A67C0E683</object-id><label>Figure 4.</label><caption><p><italic><tp:taxon-name><tp:taxon-name-part taxon-name-part-type="genus" reg="Gallardoneris">Gallardoneris</tp:taxon-name-part><tp:taxon-name-part taxon-name-part-type="species" reg="nonatoi">nonatoi</tp:taxon-name-part></tp:taxon-name></italic> (Ramos, 1976) comb. nov. Morphometric relationships showing the regression model and the intervals of confidence (95%) over the average (avg.) and observed (obs.) values. Number of chaetigers with composite hooded hooks (<bold>A</bold>) and bilimbate chaetae (<bold>B</bold>) vs. total number of chaetigers.</p></caption><graphic xmlns:xlink="http://www.w3.org/1999/xlink" xlink:href="zookeys-1114-035_article-79492__-g004.jpg" position="float" orientation="portrait" xlink:type="simple" id="oo_719062.jpg"><uri content-type="original_file" xlink:type="simple">https://binary.pensoft.net/fig/719062</uri></graphic></fig><fig id="F5" position="float" orientation="portrait"><object-id xmlns:xlink="http://www.w3.org/1999/xlink" content-type="doi" xlink:type="simple">10.3897/zookeys.1114.79492.figure5</object-id><object-id xmlns:xlink="http://www.w3.org/1999/xlink" content-type="arpha" xlink:type="simple">1649D520-873F-595E-8665-38EB5BC6FD3E</object-id><label>Figure 5.</label><caption><p><italic><tp:taxon-name><tp:taxon-name-part taxon-name-part-type="genus" reg="Gallardoneris">Gallardoneris</tp:taxon-name-part><tp:taxon-name-part taxon-name-part-type="species" reg="nonatoi">nonatoi</tp:taxon-name-part></tp:taxon-name></italic> (Ramos, 1976) comb. nov. Morphometric relationships showing the regression model and the intervals of confidence (95%) over the average (avg.) and observed (obs.) values. <bold>A</bold> number of chaetigers vs. total body length (mm) <bold>B</bold> body length (mm) vs. body width at chaetiger 10 (mm) <bold>C</bold> body length (mm) vs. body width at chaetiger 15 (mm) <bold>D</bold> prostomium length (mm) vs. width (mm) <bold>E</bold> prostomium length (mm) vs. peristomium length (mm) <bold>F</bold> prostomium width (mm) vs. peristomium width (mm).</p></caption><graphic xmlns:xlink="http://www.w3.org/1999/xlink" xlink:href="zookeys-1114-035_article-79492__-g005.jpg" position="float" orientation="portrait" xlink:type="simple" id="oo_719063.jpg"><uri content-type="original_file" xlink:type="simple">https://binary.pensoft.net/fig/719063</uri></graphic></fig></tp:treatment-sec><tp:treatment-sec sec-type="remarks" id="SECID0EZMAG"><title>Remarks.</title><p>All Mediterranean specimens studied fully agree with the original description of the species by <xref ref-type="bibr" rid="B43">Ramos (1976)</xref>, with minor morphometric and morphological variation, both in composite and simple hooks and parapodial characteristics. Some of them may result from the size-related morphometric relationships described above, but also from differences in observation procedures and drawing interpretations (Tables <xref ref-type="table" rid="T1">1</xref>, <xref ref-type="table" rid="T2">2</xref>, Figs <xref ref-type="fig" rid="F1">1B–O</xref>, <xref ref-type="fig" rid="F3">3A–F</xref>, <xref ref-type="fig" rid="F4">4A, B</xref>, <xref ref-type="fig" rid="F5">5A–F</xref>).</p><table-wrap id="T2" position="float" orientation="portrait"><label>Table 2.</label><caption><p>Main morphological characteristics of <italic><tp:taxon-name><tp:taxon-name-part taxon-name-part-type="genus" reg="Gallardoneris">Gallardoneris</tp:taxon-name-part><tp:taxon-name-part taxon-name-part-type="species" reg="nonatoi">nonatoi</tp:taxon-name-part></tp:taxon-name></italic> comb. nov. compared to <italic><tp:taxon-name><tp:taxon-name-part taxon-name-part-type="genus" reg="Lumbrineris">Lumbrineris</tp:taxon-name-part><tp:taxon-name-part taxon-name-part-type="species" reg="jan">jan</tp:taxon-name-part></tp:taxon-name></italic> sp. nov. Abbreviations: <abbrev xmlns:xlink="http://www.w3.org/1999/xlink" xlink:title="composite hooded hooks" id="ABBRID0E1OAG" xlink:type="simple">CMHH</abbrev> = composite hooded hooks; L = length; <abbrev xmlns:xlink="http://www.w3.org/1999/xlink" xlink:title="simple hooded hooks" id="ABBRID0E5OAG" xlink:type="simple">SMHH</abbrev> = simple hooded hooks; W = width.</p></caption><table id="TID0E6WBG" rules="all"><tbody><tr><th rowspan="2" colspan="1"/><th rowspan="1" colspan="7"><italic><tp:taxon-name><tp:taxon-name-part taxon-name-part-type="genus" reg="Gallardoneri">Gallardoneri</tp:taxon-name-part><tp:taxon-name-part taxon-name-part-type="species" reg="nonatoi">nonatoi</tp:taxon-name-part></tp:taxon-name></italic> (Ramos, 1976) comb. nov.</th><th rowspan="1" colspan="1"><italic><tp:taxon-name><tp:taxon-name-part taxon-name-part-type="genus" reg="Lumbrineris">Lumbrineris</tp:taxon-name-part><tp:taxon-name-part taxon-name-part-type="species" reg="jan">jan</tp:taxon-name-part></tp:taxon-name></italic> sp. nov.</th></tr><tr><th rowspan="1" colspan="1">(<xref ref-type="bibr" rid="B43">Ramos 1976</xref>)</th><th rowspan="1" colspan="1">
                    <xref ref-type="bibr" rid="B36">Martins et al. (2012)</xref>
                  </th><th rowspan="1" colspan="1">
                    <xref ref-type="bibr" rid="B4">Bertasi et al. (2014)</xref>
                  </th><th rowspan="1" colspan="1">
                    <xref ref-type="bibr" rid="B27">García Gómez et al. (2016)</xref>
                  </th><th rowspan="1" colspan="1">
                    <xref ref-type="bibr" rid="B23">D’Alessandro et al. (2016)</xref>
                  </th><th rowspan="1" colspan="1">
                    <xref ref-type="bibr" rid="B31">Katsiaras et al. (2018)</xref>
                  </th><th rowspan="1" colspan="1">This paper</th><th rowspan="1" colspan="1"><xref ref-type="bibr" rid="B9">Carrera-Parra (2001a</xref>, <xref ref-type="bibr" rid="B14">2006b</xref>); this paper</th></tr><tr><td rowspan="1" colspan="1">Distribution</td><td rowspan="1" colspan="1">Catalan Sea</td><td rowspan="1" colspan="1">Portugal</td><td rowspan="1" colspan="1">Adriatic Sea</td><td rowspan="1" colspan="1">Catalan Sea</td><td rowspan="1" colspan="1">Tyrrhenian Sea</td><td rowspan="1" colspan="1">Eastern Mediterranean</td><td rowspan="1" colspan="1">French NW Mediterranean</td><td rowspan="1" colspan="1">Gulf of Mexico</td></tr><tr><td rowspan="1" colspan="1">Prostomium</td><td rowspan="1" colspan="1">conical, variable</td><td rowspan="1" colspan="1">conical, variable</td><td rowspan="1" colspan="1">subconical to ovoid</td><td rowspan="1" colspan="1">conical, variable</td><td rowspan="1" colspan="1">conical</td><td rowspan="1" colspan="1">conical, variable</td><td rowspan="1" colspan="1">conical, variable</td><td rowspan="1" colspan="1">globular, as long as wide</td></tr><tr><td rowspan="1" colspan="1">L10 (mm)</td><td rowspan="1" colspan="1">0.6–1.32</td><td rowspan="1" colspan="1">1.2–1.3</td><td rowspan="1" colspan="1">0.32–0.57</td><td rowspan="1" colspan="1">–</td><td rowspan="1" colspan="1">–</td><td rowspan="1" colspan="1">0.27 – 2.05</td><td rowspan="1" colspan="1">1.20–1.93</td><td rowspan="1" colspan="1">1.3 – 2.7</td></tr><tr><td rowspan="1" colspan="1">W10 (mm)</td><td rowspan="1" colspan="1">0.4</td><td rowspan="1" colspan="1">0.2–0.5</td><td rowspan="1" colspan="1">1.45–2.02</td><td rowspan="1" colspan="1">0.4</td><td rowspan="1" colspan="1">–</td><td rowspan="1" colspan="1">0.16 – 0.54</td><td rowspan="1" colspan="1">0.24–-0.53</td><td rowspan="1" colspan="1">0.3 – 0.9</td></tr><tr><td rowspan="1" colspan="1">Segments (max. number)</td><td rowspan="1" colspan="1">87</td><td rowspan="1" colspan="1">101</td><td rowspan="1" colspan="1">76</td><td rowspan="1" colspan="1">78</td><td rowspan="1" colspan="1">–</td><td rowspan="1" colspan="1">82</td><td rowspan="1" colspan="1">121</td><td rowspan="1" colspan="1"/></tr><tr><td rowspan="1" colspan="1">Mandibles</td><td rowspan="1" colspan="1">fused</td><td rowspan="1" colspan="1">fused</td><td rowspan="1" colspan="1">fused</td><td rowspan="1" colspan="1">fused</td><td rowspan="1" colspan="1">fused</td><td rowspan="1" colspan="1">fused</td><td rowspan="1" colspan="1">fused</td><td rowspan="1" colspan="1">slightly divided</td></tr><tr><td rowspan="1" colspan="1">Number of maxillae pairs</td><td rowspan="1" colspan="1">4</td><td rowspan="1" colspan="1">4</td><td rowspan="1" colspan="1">4</td><td rowspan="1" colspan="1">4</td><td rowspan="1" colspan="1">4</td><td rowspan="1" colspan="1">4</td><td rowspan="1" colspan="1">4</td><td rowspan="1" colspan="1">5</td></tr><tr><td rowspan="1" colspan="1">MII (left right)</td><td rowspan="1" colspan="1">3+3</td><td rowspan="1" colspan="1">3(4)+3</td><td rowspan="1" colspan="1">3(4)+3</td><td rowspan="1" colspan="1">3+3</td><td rowspan="1" colspan="1">3+3</td><td rowspan="1" colspan="1">3+3</td><td rowspan="1" colspan="1">3+3</td><td rowspan="1" colspan="1">3+3</td></tr><tr><td rowspan="1" colspan="1">MIII</td><td rowspan="1" colspan="1">edentate</td><td rowspan="1" colspan="1">edentate</td><td rowspan="1" colspan="1">edentate</td><td rowspan="1" colspan="1">edentate</td><td rowspan="1" colspan="1">edentate</td><td rowspan="1" colspan="1">edentate</td><td rowspan="1" colspan="1">edentate</td><td rowspan="1" colspan="1">unidentate</td></tr><tr><td rowspan="1" colspan="1">MIV</td><td rowspan="1" colspan="1">edentate, white central area</td><td rowspan="1" colspan="1">edentate, white central area</td><td rowspan="1" colspan="1">edentate, white central area</td><td rowspan="1" colspan="1">edentate, white central area</td><td rowspan="1" colspan="1">edentate, white central area</td><td rowspan="1" colspan="1">edentate, white central area</td><td rowspan="1" colspan="1">edentate, white central area</td><td rowspan="1" colspan="1">unidentate</td></tr><tr><td rowspan="1" colspan="1">MV</td><td rowspan="1" colspan="1">absent</td><td rowspan="1" colspan="1">absent</td><td rowspan="1" colspan="1">absent</td><td rowspan="1" colspan="1">absent</td><td rowspan="1" colspan="1">absent</td><td rowspan="1" colspan="1">absent</td><td rowspan="1" colspan="1">absent</td><td rowspan="1" colspan="1">present</td></tr><tr><td rowspan="1" colspan="1">
                    <abbrev xmlns:xlink="http://www.w3.org/1999/xlink" xlink:title="composite hooded hooks" id="ABBRID0EB3AG" xlink:type="simple">CMHH</abbrev>
                  </td><td rowspan="1" colspan="1"/><td rowspan="1" colspan="1"/><td rowspan="1" colspan="1"/><td rowspan="1" colspan="1"/><td rowspan="1" colspan="1"/><td rowspan="1" colspan="1"/><td rowspan="1" colspan="1"/><td rowspan="1" colspan="1"/></tr><tr><td rowspan="1" colspan="1">Blade size*</td><td rowspan="1" colspan="1">short</td><td rowspan="1" colspan="1">short</td><td rowspan="1" colspan="1">short</td><td rowspan="1" colspan="1">short</td><td rowspan="1" colspan="1">short</td><td rowspan="1" colspan="1">short</td><td rowspan="1" colspan="1">short</td><td rowspan="1" colspan="1">short</td></tr><tr><td rowspan="1" colspan="1">Teeth number</td><td rowspan="1" colspan="1">7–8</td><td rowspan="1" colspan="1">7</td><td rowspan="1" colspan="1">7</td><td rowspan="1" colspan="1">7</td><td rowspan="1" colspan="1">7</td><td rowspan="1" colspan="1">up to 7</td><td rowspan="1" colspan="1">6–8</td><td rowspan="1" colspan="1">up to 5</td></tr><tr><td rowspan="1" colspan="1">Teeth size</td><td rowspan="1" colspan="1">similar</td><td rowspan="1" colspan="1">proximal bigger</td><td rowspan="1" colspan="1">proximal bigger, partially fused with next one</td><td rowspan="1" colspan="1">proximal bigger</td><td rowspan="1" colspan="1">proximal bigger</td><td rowspan="1" colspan="1">proximal bigger</td><td rowspan="1" colspan="1">proximal bigger</td><td rowspan="1" colspan="1">all similar</td></tr><tr><td rowspan="1" colspan="1">Hood</td><td rowspan="1" colspan="1">long, with second swelling</td><td rowspan="1" colspan="1">long, with second swelling</td><td rowspan="1" colspan="1">long, with second swelling</td><td rowspan="1" colspan="1">long, with second swelling</td><td rowspan="1" colspan="1">long, with second swelling</td><td rowspan="1" colspan="1">–</td><td rowspan="1" colspan="1">long, with second swelling</td><td rowspan="1" colspan="1">long, with second swelling</td></tr><tr><td rowspan="1" colspan="9">
                    <abbrev xmlns:xlink="http://www.w3.org/1999/xlink" xlink:title="simple hooded hooks" id="ABBRID0ESABG" xlink:type="simple">SMHH</abbrev>
                  </td></tr><tr><td rowspan="1" colspan="1">First chaetiger</td><td rowspan="1" colspan="1">10</td><td rowspan="1" colspan="1">7–10</td><td rowspan="1" colspan="1">7–10</td><td rowspan="1" colspan="1">8</td><td rowspan="1" colspan="1">–</td><td rowspan="1" colspan="1">7–10</td><td rowspan="1" colspan="1">5–13</td><td rowspan="1" colspan="1">7–20</td></tr><tr><td rowspan="1" colspan="1">Teeth number</td><td rowspan="1" colspan="1">9</td><td rowspan="1" colspan="1">7</td><td rowspan="1" colspan="1">7</td><td rowspan="1" colspan="1">7</td><td rowspan="1" colspan="1">–</td><td rowspan="1" colspan="1">up to 7</td><td rowspan="1" colspan="1">7–8</td><td rowspan="1" colspan="1">up to 6</td></tr><tr><td rowspan="1" colspan="1">Teeth size</td><td rowspan="1" colspan="1">proximal bigger</td><td rowspan="1" colspan="1">proximal bigger</td><td rowspan="1" colspan="1">proximal bigger</td><td rowspan="1" colspan="1">proximal bigger</td><td rowspan="1" colspan="1">proximal bigger</td><td rowspan="1" colspan="1">proximal bigger</td><td rowspan="1" colspan="1">proximal bigger</td><td rowspan="1" colspan="1">proximal bigger</td></tr><tr><td rowspan="1" colspan="1"><abbrev xmlns:xlink="http://www.w3.org/1999/xlink" xlink:title="simple hooded hooks" id="ABBRID0EPDBG" xlink:type="simple">SMHH</abbrev> hood</td><td rowspan="1" colspan="1">long</td><td rowspan="1" colspan="1">long</td><td rowspan="1" colspan="1">long</td><td rowspan="1" colspan="1">long</td><td rowspan="1" colspan="1">long</td><td rowspan="1" colspan="1">–</td><td rowspan="1" colspan="1">long</td><td rowspan="1" colspan="1">short</td></tr><tr><td rowspan="1" colspan="1">Preacicular size</td><td rowspan="1" colspan="1">twice</td><td rowspan="1" colspan="1">equal</td><td rowspan="1" colspan="1">twice</td><td rowspan="1" colspan="1">–</td><td rowspan="1" colspan="1">–</td><td rowspan="1" colspan="1">twice</td><td rowspan="1" colspan="1">twice</td><td rowspan="1" colspan="1">equal</td></tr><tr><td rowspan="1" colspan="1">Bilimbate chaetae</td><td rowspan="1" colspan="1"/><td rowspan="1" colspan="1"/><td rowspan="1" colspan="1"/><td rowspan="1" colspan="1"/><td rowspan="1" colspan="1"/><td rowspan="1" colspan="1"/><td rowspan="1" colspan="1"/><td rowspan="1" colspan="1"/></tr><tr><td rowspan="1" colspan="1">Last ventral (chaetiger)</td><td rowspan="1" colspan="1">–</td><td rowspan="1" colspan="1">7–13</td><td rowspan="1" colspan="1">8–12</td><td rowspan="1" colspan="1">–</td><td rowspan="1" colspan="1">–</td><td rowspan="1" colspan="1">7–9</td><td rowspan="1" colspan="1">7–12</td><td rowspan="1" colspan="1">19</td></tr><tr><td rowspan="1" colspan="1">Last dorsal (chaetiger)</td><td rowspan="1" colspan="1">–</td><td rowspan="1" colspan="1">25–35</td><td rowspan="1" colspan="1">18–19</td><td rowspan="1" colspan="1">–</td><td rowspan="1" colspan="1">–</td><td rowspan="1" colspan="1">17–22</td><td rowspan="1" colspan="1">24–30</td><td rowspan="1" colspan="1">–</td></tr><tr><td rowspan="1" colspan="9">Prechaetal lobe</td></tr><tr><td rowspan="1" colspan="1">Anterior (shape)</td><td rowspan="1" colspan="1">ovoid</td><td rowspan="1" colspan="1">inconspicuous</td><td rowspan="1" colspan="1">inconspicuous</td><td rowspan="1" colspan="1">–</td><td rowspan="1" colspan="1">inconspicuous</td><td rowspan="1" colspan="1">ovoid</td><td rowspan="1" colspan="1">inconspicuous</td><td rowspan="1" colspan="1">elongated</td></tr><tr><td rowspan="1" colspan="1">Posterior (size)</td><td rowspan="1" colspan="1">long</td><td rowspan="1" colspan="1">small/similar/long</td><td rowspan="1" colspan="1">small/similar/long</td><td rowspan="1" colspan="1">small/similar/long</td><td rowspan="1" colspan="1">small/long</td><td rowspan="1" colspan="1">longer</td><td rowspan="1" colspan="1">small/similar/long</td><td rowspan="1" colspan="1">longer</td></tr><tr><td rowspan="1" colspan="1">Posterior (shape)</td><td rowspan="1" colspan="1">–</td><td rowspan="1" colspan="1">ovoid then digitiform</td><td rowspan="1" colspan="1">ovoid then digitiform</td><td rowspan="1" colspan="1">–</td><td rowspan="1" colspan="1">digitiform</td><td rowspan="1" colspan="1">ovoid then digitiform</td><td rowspan="1" colspan="1">ovoid then digitiform</td><td rowspan="1" colspan="1">digitiform</td></tr><tr><td rowspan="1" colspan="9">Postchaetal lobe</td></tr><tr><td rowspan="1" colspan="1">Anterior (shape)</td><td rowspan="1" colspan="1">cylindrical</td><td rowspan="1" colspan="1">auricular</td><td rowspan="1" colspan="1">auricular</td><td rowspan="1" colspan="1">auricular</td><td rowspan="1" colspan="1">–</td><td rowspan="1" colspan="1">auricular</td><td rowspan="1" colspan="1">auricular</td><td rowspan="1" colspan="1">digitiform</td></tr><tr><td rowspan="1" colspan="1">Posterior (shape)</td><td rowspan="1" colspan="1">digitiform</td><td rowspan="1" colspan="1">digitiform</td><td rowspan="1" colspan="1">digitiform</td><td rowspan="1" colspan="1">digitiform</td><td rowspan="1" colspan="1">digitiform</td><td rowspan="1" colspan="1">digitiform</td><td rowspan="1" colspan="1">digitiform</td><td rowspan="1" colspan="1">digitiform</td></tr><tr><td rowspan="1" colspan="1">Aciculae</td><td rowspan="1" colspan="1"/><td rowspan="1" colspan="1"/><td rowspan="1" colspan="1"/><td rowspan="1" colspan="1"/><td rowspan="1" colspan="1"/><td rowspan="1" colspan="1"/><td rowspan="1" colspan="1"/><td rowspan="1" colspan="1"/></tr><tr><td rowspan="1" colspan="1">Dorsal</td><td rowspan="1" colspan="1">curved</td><td rowspan="1" colspan="1">?</td><td rowspan="1" colspan="1">curved</td><td rowspan="1" colspan="1">–</td><td rowspan="1" colspan="1">–</td><td rowspan="1" colspan="1">?</td><td rowspan="1" colspan="1">curved</td><td rowspan="1" colspan="1">several, curved</td></tr><tr><td rowspan="1" colspan="1">Ventral (colour)</td><td rowspan="1" colspan="1">yellow</td><td rowspan="1" colspan="1">yellow</td><td rowspan="1" colspan="1">yellow</td><td rowspan="1" colspan="1">–</td><td rowspan="1" colspan="1">–</td><td rowspan="1" colspan="1">yellow</td><td rowspan="1" colspan="1">yellow</td><td rowspan="1" colspan="1">yellow</td></tr><tr><td rowspan="1" colspan="1">Ventral (maximum number)</td><td rowspan="1" colspan="1">1?</td><td rowspan="1" colspan="1">2</td><td rowspan="1" colspan="1">4</td><td rowspan="1" colspan="1">–</td><td rowspan="1" colspan="1">3</td><td rowspan="1" colspan="1">4</td><td rowspan="1" colspan="1">2</td><td rowspan="1" colspan="1">up to 3</td></tr><tr><td rowspan="1" colspan="1">Anal cirri</td><td rowspan="1" colspan="1">absent</td><td rowspan="1" colspan="1">absent</td><td rowspan="1" colspan="1">absent</td><td rowspan="1" colspan="1">absent</td><td rowspan="1" colspan="1">absent</td><td rowspan="1" colspan="1">absent</td><td rowspan="1" colspan="1">absent</td><td rowspan="1" colspan="1">two</td></tr></tbody></table></table-wrap><p><italic><tp:taxon-name><tp:taxon-name-part taxon-name-part-type="genus" reg="Gallardoneris">Gallardoneris</tp:taxon-name-part><tp:taxon-name-part taxon-name-part-type="species" reg="nonatoi">nonatoi</tp:taxon-name-part></tp:taxon-name></italic> comb. nov. characteristically lacks anal cirri, a feature seldom observed among lumbrinerids. They are also absent in members of <italic><tp:taxon-name><tp:taxon-name-part taxon-name-part-type="genus" reg="Lumbrinerides">Lumbrinerides</tp:taxon-name-part></tp:taxon-name></italic> and <italic><tp:taxon-name><tp:taxon-name-part taxon-name-part-type="genus" reg="Lumbrineriopsis">Lumbrineriopsis</tp:taxon-name-part></tp:taxon-name></italic>, two genera that also coincide in lacking MV. However, these two genera form a cohesive group sharing other characters that are absent in <italic><tp:taxon-name><tp:taxon-name-part taxon-name-part-type="genus" reg="Gallardoneris">Gallardoneris</tp:taxon-name-part></tp:taxon-name></italic>, including having bidentate simple hooded hooks, lacking composite hooks, or having completely pigmented MIV (<xref ref-type="bibr" rid="B13">Carrera-Parra 2006a</xref>). The lack of anal cirri in <italic><tp:taxon-name><tp:taxon-name-part taxon-name-part-type="genus" reg="Gallardoneris">G.</tp:taxon-name-part><tp:taxon-name-part taxon-name-part-type="species" reg="nonatoi">nonatoi</tp:taxon-name-part></tp:taxon-name></italic> comb. nov. in relation to <italic><tp:taxon-name><tp:taxon-name-part taxon-name-part-type="genus" reg="Lumbrinerides">Lumbrinerides</tp:taxon-name-part></tp:taxon-name></italic>/<italic><tp:taxon-name><tp:taxon-name-part taxon-name-part-type="genus" reg="Lumbrineriopsis">Lumbrineriopsis</tp:taxon-name-part></tp:taxon-name></italic> would thus be due to homoplasy. However, as the posterior region of the other species in the genus has not been fully described, it is not possible to state definitely if it is a valid generic diagnostic character.</p><p>According to <xref ref-type="bibr" rid="B43">Ramos (1976)</xref>, the holotype of <italic><tp:taxon-name><tp:taxon-name-part taxon-name-part-type="genus" reg="Lumbrineris">L.</tp:taxon-name-part><tp:taxon-name-part taxon-name-part-type="species" reg="nonatoi">nonatoi</tp:taxon-name-part></tp:taxon-name></italic> was deposited in the collections of the <named-content xmlns:xlink="http://www.w3.org/1999/xlink" xlink:type="simple" content-type="institution" xlink:href="http://grbio.org/institution/museum-national-dhistoire-naturelle-2">Muséum National d’Histoire Naturelle of Paris</named-content> (<named-content xmlns:xlink="http://www.w3.org/1999/xlink" content-type="dwc:institutional_code" xlink:title="Muséum National d’Histoire Naturelle of Paris" xlink:href="http://grbio.org/institution/museum-national-dhistoire-naturelle-2" xlink:type="simple">MNHN</named-content>). However, it is not referred in the <named-content xmlns:xlink="http://www.w3.org/1999/xlink" content-type="dwc:institutional_code" xlink:title="Muséum National d’Histoire Naturelle of Paris" xlink:href="http://grbio.org/institution/museum-national-dhistoire-naturelle-2" xlink:type="simple">MNHN</named-content> catalogue of polychaete types by <xref ref-type="bibr" rid="B45">Solís-Weiss et al. (2004)</xref>, neither was it possible to locate it in this museum or in any other collection according to <xref ref-type="bibr" rid="B14">Carrera-Parra (2006b)</xref>. However, we do not consider it necessary to designate a neotype, as the holotype might still exist in the <named-content xmlns:xlink="http://www.w3.org/1999/xlink" content-type="dwc:institutional_code" xlink:title="Muséum National d’Histoire Naturelle of Paris" xlink:href="http://grbio.org/institution/museum-national-dhistoire-naturelle-2" xlink:type="simple">MNHN</named-content> collections, being just misplaced or mislabelled. Moreover, this taxon is clearly defined and there is no obvious exceptional need for a neotype designation, in accordance to article 75.1 of the <abbrev xmlns:xlink="http://www.w3.org/1999/xlink" xlink:title="International Commission on Zoological Nomenclature" id="ABBRID0ECUBG" xlink:type="simple">ICZN</abbrev> (<xref ref-type="bibr" rid="B30">International Commission on Zoological Nomenclature 1999</xref>).</p></tp:treatment-sec><ref-list><ref id="B43"><mixed-citation xmlns:xlink="http://www.w3.org/1999/xlink" xlink:type="simple"><person-group><name name-style="western"><surname>Ramos</surname><given-names>JM</given-names></name></person-group> (<year>1976</year>) <article-title><tp:taxon-name><tp:taxon-name-part taxon-name-part-type="family">Lumbrineridae</tp:taxon-name-part></tp:taxon-name> (polychètes errantes) en Méditerranée.</article-title><source>Annales de l’Institut Océanographique de Monaco</source><volume>52</volume>(<issue>1</issue>): <fpage>103</fpage>–<lpage>137</lpage>.</mixed-citation></ref><ref id="B36"><mixed-citation xmlns:xlink="http://www.w3.org/1999/xlink" xlink:type="simple"><person-group><name name-style="western"><surname>Martins</surname><given-names>R</given-names></name><name name-style="western"><surname>Carrera-Parra</surname><given-names>LF</given-names></name><name name-style="western"><surname>Quintino</surname><given-names>V</given-names></name><name name-style="western"><surname>Rodrigues</surname><given-names>AM</given-names></name></person-group> (<year>2012</year>) <article-title><tp:taxon-name><tp:taxon-name-part taxon-name-part-type="family">Lumbrineridae</tp:taxon-name-part></tp:taxon-name> (<tp:taxon-name><tp:taxon-name-part taxon-name-part-type="class">Polychaeta</tp:taxon-name-part></tp:taxon-name>) from the Portuguese continental shelf (NE Atlantic) with the description of four new species.</article-title><source>Zootaxa</source><volume>3416</volume>(<issue>1</issue>): <fpage>1</fpage>–<lpage>21</lpage>. <ext-link xlink:href="10.11646/zootaxa.3416.1.1" ext-link-type="doi" xlink:type="simple">https://doi.org/10.11646/zootaxa.3416.1.1</ext-link></mixed-citation></ref><ref id="B4"><mixed-citation xmlns:xlink="http://www.w3.org/1999/xlink" xlink:type="simple"><person-group><name name-style="western"><surname>Bertasi</surname><given-names>F</given-names></name><name name-style="western"><surname>Lomiri</surname><given-names>S</given-names></name><name name-style="western"><surname>Vani</surname><given-names>D</given-names></name><name name-style="western"><surname>Trabucco</surname><given-names>B</given-names></name><name name-style="western"><surname>Lamberti</surname><given-names>CV</given-names></name></person-group> (<year>2014</year>) First record of genus <italic><tp:taxon-name><tp:taxon-name-part taxon-name-part-type="genus">Gallardoneris</tp:taxon-name-part></tp:taxon-name></italic> (<tp:taxon-name><tp:taxon-name-part taxon-name-part-type="class">Polychaeta</tp:taxon-name-part></tp:taxon-name>: <tp:taxon-name><tp:taxon-name-part taxon-name-part-type="family">Lumbrineridae</tp:taxon-name-part></tp:taxon-name>) in Mediterranean marine waters. Marine Biodiversity Records 7: e63. <ext-link xlink:href="10.1017/S1755267214000670" ext-link-type="doi" xlink:type="simple">https://doi.org/10.1017/S1755267214000670</ext-link></mixed-citation></ref><ref id="B7"><mixed-citation xmlns:xlink="http://www.w3.org/1999/xlink" xlink:type="simple"><person-group><name name-style="western"><surname>Campoy</surname><given-names>A</given-names></name></person-group> (<year>1982</year>) <article-title>Fauna de España. Fauna de Anélidos Poliquetos de la Península Ibérica. Publicaciones de la Universidad de Navarra.</article-title><source>Serie Zoológica</source><volume>7</volume>: <fpage>1</fpage>–<lpage>781</lpage>.</mixed-citation></ref><ref id="B42"><mixed-citation xmlns:xlink="http://www.w3.org/1999/xlink" xlink:type="simple"><person-group><name name-style="western"><surname>Papadopoulou</surname><given-names>K-N</given-names></name><name name-style="western"><surname>Dounas</surname><given-names>C</given-names></name><name name-style="western"><surname>Smith</surname><given-names>C</given-names></name></person-group> (<year>1994</year>) <article-title>Distributional patterns and taxonomic notes on <tp:taxon-name><tp:taxon-name-part taxon-name-part-type="family">Lumbrineridae</tp:taxon-name-part></tp:taxon-name> from Crete (S. Aegean, Eastern Mediterranean).</article-title><source>Mémoires du Muséum National d’Histoire Naturelle de Paris</source><volume>162</volume>: <fpage>259</fpage>–<lpage>268</lpage>.</mixed-citation></ref><ref id="B29"><mixed-citation xmlns:xlink="http://www.w3.org/1999/xlink" xlink:type="simple"><person-group><name name-style="western"><surname>Gil</surname><given-names>J</given-names></name></person-group> (<year>2011</year>) <source>The European Fauna of <tp:taxon-name><tp:taxon-name-part taxon-name-part-type="phylum">Annelida</tp:taxon-name-part></tp:taxon-name><tp:taxon-name><tp:taxon-name-part taxon-name-part-type="class">Polychaeta</tp:taxon-name-part></tp:taxon-name>.</source><publisher-name>PhD</publisher-name>, <publisher-loc>Faculdade de Ciências, Universidade de Lisboa, Lisboa</publisher-loc>, <size units="page">1554 pp</size>.</mixed-citation></ref><ref id="B23"><mixed-citation xmlns:xlink="http://www.w3.org/1999/xlink" xlink:type="simple"><person-group><name name-style="western"><surname>D’Alessandro</surname><given-names>M</given-names></name><name name-style="western"><surname>Romeo</surname><given-names>T</given-names></name><name name-style="western"><surname>Castriota</surname><given-names>L</given-names></name><name name-style="western"><surname>Cosentino</surname><given-names>A</given-names></name><name name-style="western"><surname>Perzia</surname><given-names>P</given-names></name><name name-style="western"><surname>Martins</surname><given-names>R</given-names></name></person-group> (<year>2016</year>) <article-title>New records of <tp:taxon-name><tp:taxon-name-part taxon-name-part-type="family">Lumbrineridae</tp:taxon-name-part></tp:taxon-name> (<tp:taxon-name><tp:taxon-name-part taxon-name-part-type="phylum">Annelida</tp:taxon-name-part></tp:taxon-name>: <tp:taxon-name><tp:taxon-name-part taxon-name-part-type="class">Polychaeta</tp:taxon-name-part></tp:taxon-name>) in the Mediterranean biogeographic province, with an updated taxonomic key.</article-title><source>Italian Journal of Zoology</source><volume>83</volume>(<issue>2</issue>): <fpage>233</fpage>–<lpage>243</lpage>. <ext-link xlink:href="10.1080/11250003.2016.1154615" ext-link-type="doi" xlink:type="simple">https://doi.org/10.1080/11250003.2016.1154615</ext-link></mixed-citation></ref><ref id="B27"><mixed-citation xmlns:xlink="http://www.w3.org/1999/xlink" xlink:type="simple"><person-group><name name-style="western"><surname>García Gómez</surname><given-names>SC</given-names></name><name name-style="western"><surname>Carrera-Parra</surname><given-names>LF</given-names></name><name name-style="western"><surname>Alsina Mas</surname><given-names>F</given-names></name><name name-style="western"><surname>Freitas</surname><given-names>R</given-names></name><name name-style="western"><surname>Martins</surname><given-names>R</given-names></name></person-group> (<year>2016</year>) <article-title>Novel insights on the diversity and ecology of the family <tp:taxon-name><tp:taxon-name-part taxon-name-part-type="family">Lumbrineridae</tp:taxon-name-part></tp:taxon-name> (<tp:taxon-name><tp:taxon-name-part taxon-name-part-type="class">Polychaeta</tp:taxon-name-part></tp:taxon-name>) along the Iberian Peninsula coasts.</article-title><source>Journal of the Marine Biological Association of the United Kingdom</source><volume>96</volume>(<issue>7</issue>): <fpage>1427</fpage>–<lpage>1435</lpage>. <ext-link xlink:href="10.1017/S0025315415001861" ext-link-type="doi" xlink:type="simple">https://doi.org/10.1017/S0025315415001861</ext-link></mixed-citation></ref><ref id="B31"><mixed-citation xmlns:xlink="http://www.w3.org/1999/xlink" xlink:type="simple"><person-group><name name-style="western"><surname>Katsiaras</surname><given-names>N</given-names></name><name name-style="western"><surname>Rousou</surname><given-names>M</given-names></name><name name-style="western"><surname>Carrera-Parra</surname><given-names>LF</given-names></name><name name-style="western"><surname>Garcia-Gomez</surname><given-names>SC</given-names></name><name name-style="western"><surname>Simboura</surname><given-names>N</given-names></name><name name-style="western"><surname>Louizidou</surname><given-names>P</given-names></name><name name-style="western"><surname>Chintiroglou</surname><given-names>CC</given-names></name><name name-style="western"><surname>Martins</surname><given-names>R</given-names></name></person-group> (<year>2018</year>) <article-title>Taxonomy, ecology and geographic distribution of <italic><tp:taxon-name><tp:taxon-name-part taxon-name-part-type="genus">Gallardoneris</tp:taxon-name-part><tp:taxon-name-part taxon-name-part-type="species">iberica</tp:taxon-name-part></tp:taxon-name></italic> (<tp:taxon-name><tp:taxon-name-part taxon-name-part-type="class">Polychaeta</tp:taxon-name-part></tp:taxon-name>, <tp:taxon-name><tp:taxon-name-part taxon-name-part-type="family">Lumbrineridae</tp:taxon-name-part></tp:taxon-name>) in southern Europe.</article-title><source>Journal of the Marine Biological Association of the United Kingdom</source><volume>98</volume>(<issue>7</issue>): <fpage>1609</fpage>–<lpage>1618</lpage>. <ext-link xlink:href="10.1017/S0025315417001254" ext-link-type="doi" xlink:type="simple">https://doi.org/10.1017/S0025315417001254</ext-link></mixed-citation></ref><ref id="B9"><mixed-citation xmlns:xlink="http://www.w3.org/1999/xlink" xlink:type="simple"><person-group><name name-style="western"><surname>Carrera-Parra</surname><given-names>LF</given-names></name></person-group> (<year>2001a</year>) <article-title><tp:taxon-name><tp:taxon-name-part taxon-name-part-type="family">Lumbrineridae</tp:taxon-name-part></tp:taxon-name> (<tp:taxon-name><tp:taxon-name-part taxon-name-part-type="phylum">Annelida</tp:taxon-name-part></tp:taxon-name>: <tp:taxon-name><tp:taxon-name-part taxon-name-part-type="class">Polychaeta</tp:taxon-name-part></tp:taxon-name>) from the Grand Caribbean region with the description of six new species.</article-title><source>Journal of the Marine Biological Association of the United Kingdom</source><volume>81</volume>(<issue>4</issue>): <fpage>599</fpage>–<lpage>621</lpage>. <ext-link xlink:href="10.1017/S0025315401004271" ext-link-type="doi" xlink:type="simple">https://doi.org/10.1017/S0025315401004271</ext-link></mixed-citation></ref><ref id="B14"><mixed-citation xmlns:xlink="http://www.w3.org/1999/xlink" xlink:type="simple"><person-group><name name-style="western"><surname>Carrera-Parra</surname><given-names>LF</given-names></name></person-group> (<year>2006b</year>) <article-title>Revision of <italic><tp:taxon-name><tp:taxon-name-part taxon-name-part-type="genus">Lumbrineris</tp:taxon-name-part></tp:taxon-name></italic> de Blainville, 1828 (<tp:taxon-name><tp:taxon-name-part taxon-name-part-type="class">Polychaeta</tp:taxon-name-part></tp:taxon-name>: <tp:taxon-name><tp:taxon-name-part taxon-name-part-type="family">Lumbrineridae</tp:taxon-name-part></tp:taxon-name>).</article-title><source>Zootaxa</source><volume>1336</volume>(<issue>1</issue>): <fpage>1</fpage>–<lpage>64</lpage>. <ext-link xlink:href="10.11646/zootaxa.1336.1.1" ext-link-type="doi" xlink:type="simple">https://doi.org/10.11646/zootaxa.1336.1.1</ext-link></mixed-citation></ref><ref id="B13"><mixed-citation xmlns:xlink="http://www.w3.org/1999/xlink" xlink:type="simple"><person-group><name name-style="western"><surname>Carrera-Parra</surname><given-names>LF</given-names></name></person-group> (<year>2006a</year>) <article-title>Phylogenetic analysis of <tp:taxon-name><tp:taxon-name-part taxon-name-part-type="family">Lumbrineridae</tp:taxon-name-part></tp:taxon-name> Schmarda, 1861 (<tp:taxon-name><tp:taxon-name-part taxon-name-part-type="phylum">Annelida</tp:taxon-name-part></tp:taxon-name>: <tp:taxon-name><tp:taxon-name-part taxon-name-part-type="class">Polychaeta</tp:taxon-name-part></tp:taxon-name>).</article-title><source>Zootaxa</source><volume>1332</volume>(<issue>1</issue>): <fpage>1</fpage>–<lpage>36</lpage>. <ext-link xlink:href="10.11646/zootaxa.1332.1.1" ext-link-type="doi" xlink:type="simple">https://doi.org/10.11646/zootaxa.1332.1.1</ext-link></mixed-citation></ref><ref id="B45"><mixed-citation xmlns:xlink="http://www.w3.org/1999/xlink" xlink:type="simple"><person-group><name name-style="western"><surname>Solís-Weiss</surname><given-names>V</given-names></name><name name-style="western"><surname>Bertrand</surname><given-names>Y</given-names></name><name name-style="western"><surname>Helléouet</surname><given-names>MN</given-names></name><name name-style="western"><surname>Pleijel</surname><given-names>F</given-names></name></person-group> (<year>2004</year>) <article-title>Types of polychaetous annelids at the Muséum National d’Histoire Naturelle, Paris.</article-title><source>Zoosystema</source><volume>26</volume>(<issue>3</issue>): <fpage>377</fpage>–<lpage>384</lpage>.</mixed-citation></ref><ref id="B30"><mixed-citation xmlns:xlink="http://www.w3.org/1999/xlink" xlink:type="simple">International Commission on Zoological Nomenclature (<year>1999</year>) <source>The International Code on Zoological Nomenclature. 4<sup>th</sup> Edn.</source><publisher-name>International Trust for Zoological Nomenclature</publisher-name>, <publisher-loc>London</publisher-loc>, <size units="page">306 pp</size>.</mixed-citation></ref></ref-list></tp:taxon-treatment>
