# Supplementary material for: ﻿Taxonomic review of Gallardonerisnonatoi (Ramos, 1976) comb. nov. (Annelida, Lumbrineridae), and description of a new species of Lumbrineris from the Gulf of Mexico
Source: Zookeys. 2022 Jul 25;1114:35–57. doi: 10.3897/zookeys.1114.79492 (PMC9848927; doi:10.3897/zookeys.1114.79492)
Supplement: XML Treatment for Lumbrineris [file zookeys.1114.79492-treatment3.xml]

<!DOCTYPE tp:taxon-treatment
  PUBLIC "-//TaxonX//DTD Taxonomic Treatment Publishing DTD v0 20100105//EN" "tax-treatment-NSO.dtd">
<tp:taxon-treatment xmlns:tp="http://www.plazi.org/taxpub"><tp:treatment-meta><kwd-group><label>Taxon classification</label><kwd>
              <named-content content-type="kingdom">Animalia</named-content>
            </kwd><kwd>
              <named-content content-type="order">Eunicida</named-content>
            </kwd><kwd>
              <named-content content-type="family">Lumbrineridae</named-content>
            </kwd></kwd-group><mixed-citation publication-type="journal"><person-group><name><surname>Martin</surname><given-names>Daniel</given-names></name><name><surname>Estefa</surname><given-names>Jordi</given-names></name><name><surname>Gil</surname><given-names>João</given-names></name></person-group><article-title>﻿Taxonomic review of <italic><tp:taxon-name><tp:taxon-name-part taxon-name-part-type="genus" reg="Gallardoneris">Gallardoneris</tp:taxon-name-part><tp:taxon-name-part taxon-name-part-type="species" reg="nonatoi">nonatoi</tp:taxon-name-part></tp:taxon-name></italic> (Ramos, 1976) comb. nov. (<tp:taxon-name><tp:taxon-name-part taxon-name-part-type="phylum">Annelida</tp:taxon-name-part></tp:taxon-name>, <tp:taxon-name><tp:taxon-name-part taxon-name-part-type="family">Lumbrineridae</tp:taxon-name-part></tp:taxon-name>), and description of a new species of <italic><tp:taxon-name><tp:taxon-name-part taxon-name-part-type="genus" reg="Lumbrineris">Lumbrineris</tp:taxon-name-part></tp:taxon-name></italic> from the Gulf of Mexico</article-title><source>Zookeys</source><day>25</day><month>07</month><year>2022</year><volume>1114</volume><fpage>35</fpage><lpage>57</lpage><pub-id pub-id-type="doi">10.3897/zookeys.1114.79492</pub-id></mixed-citation></tp:treatment-meta><tp:nomenclature><label>﻿Genus</label><tp:taxon-name>
            <object-id xmlns:xlink="http://www.w3.org/1999/xlink" content-type="arpha" xlink:type="simple">A32D666A-0CE4-5F67-B303-722B69168870</object-id>
            <tp:taxon-name-part taxon-name-part-type="genus" reg="Lumbrineris">Lumbrineris</tp:taxon-name-part>
          </tp:taxon-name><tp:taxon-authority>de Blainville, 1828</tp:taxon-authority></tp:nomenclature><tp:treatment-sec sec-type="type species" id="SECID0EKVBG"><title>Type species.</title><p><italic><tp:taxon-name><tp:taxon-name-part taxon-name-part-type="genus" reg="Lumbrineris">Lumbrineris</tp:taxon-name-part><tp:taxon-name-part taxon-name-part-type="species" reg="latreilli">latreilli</tp:taxon-name-part></tp:taxon-name></italic> Audouin &amp; Milne-Edwards, 1833</p></tp:treatment-sec><tp:treatment-sec sec-type="diagnosis" id="SECID0E2VBG"><title>Diagnosis.</title><p>Based on <xref ref-type="bibr" rid="B13">Carrera-Parra (2006a)</xref>. Prostomium lacking antennae and eyes; notopodia slightly developed, without branchiae. Simple and composite multidentate hooded hooks present. Pygidium with anal cirri. Maxillary apparatus with five pairs of maxillae, carriers as long as MI, joined to entire base of MI; MI forceps-like lacking inner accessory teeth, with attachment lamella; MII as long as MI, with ligament, attachment lamella wide, along 2/3 of posterior lateral edge; wide connecting plates poorly sclerotized; MIII completely pigmented, attachment lamella wide along entire lateral edge; MIV completely pigmented, attachment lamella wide; MV free, reduced to attachment lamella only, lateral to MIII and MIV. Mandibles fused up to 3/4 of their length.</p></tp:treatment-sec><ref-list><ref id="B13"><mixed-citation xmlns:xlink="http://www.w3.org/1999/xlink" xlink:type="simple"><person-group><name name-style="western"><surname>Carrera-Parra</surname><given-names>LF</given-names></name></person-group> (<year>2006a</year>) <article-title>Phylogenetic analysis of <tp:taxon-name><tp:taxon-name-part taxon-name-part-type="family">Lumbrineridae</tp:taxon-name-part></tp:taxon-name> Schmarda, 1861 (<tp:taxon-name><tp:taxon-name-part taxon-name-part-type="phylum">Annelida</tp:taxon-name-part></tp:taxon-name>: <tp:taxon-name><tp:taxon-name-part taxon-name-part-type="class">Polychaeta</tp:taxon-name-part></tp:taxon-name>).</article-title><source>Zootaxa</source><volume>1332</volume>(<issue>1</issue>): <fpage>1</fpage>–<lpage>36</lpage>. <ext-link xlink:href="10.11646/zootaxa.1332.1.1" ext-link-type="doi" xlink:type="simple">https://doi.org/10.11646/zootaxa.1332.1.1</ext-link></mixed-citation></ref></ref-list></tp:taxon-treatment>
