# Supplementary material for: ﻿Taxonomic review of Gallardonerisnonatoi (Ramos, 1976) comb. nov. (Annelida, Lumbrineridae), and description of a new species of Lumbrineris from the Gulf of Mexico
Source: Zookeys. 2022 Jul 25;1114:35–57. doi: 10.3897/zookeys.1114.79492 (PMC9848927; doi:10.3897/zookeys.1114.79492)
Supplement: XML Treatment for Lumbrineris jan [file zookeys.1114.79492-treatment4.xml]

<!DOCTYPE tp:taxon-treatment
  PUBLIC "-//TaxonX//DTD Taxonomic Treatment Publishing DTD v0 20100105//EN" "tax-treatment-NSO.dtd">
<tp:taxon-treatment xmlns:tp="http://www.plazi.org/taxpub"><tp:treatment-meta><kwd-group><label>Taxon classification</label><kwd>
              <named-content content-type="kingdom">Animalia</named-content>
            </kwd><kwd>
              <named-content content-type="order">Eunicida</named-content>
            </kwd><kwd>
              <named-content content-type="family">Lumbrineridae</named-content>
            </kwd></kwd-group><mixed-citation publication-type="journal"><person-group><name><surname>Martin</surname><given-names>Daniel</given-names></name><name><surname>Estefa</surname><given-names>Jordi</given-names></name><name><surname>Gil</surname><given-names>João</given-names></name></person-group><article-title>﻿Taxonomic review of <italic><tp:taxon-name><tp:taxon-name-part taxon-name-part-type="genus" reg="Gallardoneris">Gallardoneris</tp:taxon-name-part><tp:taxon-name-part taxon-name-part-type="species" reg="nonatoi">nonatoi</tp:taxon-name-part></tp:taxon-name></italic> (Ramos, 1976) comb. nov. (<tp:taxon-name><tp:taxon-name-part taxon-name-part-type="phylum">Annelida</tp:taxon-name-part></tp:taxon-name>, <tp:taxon-name><tp:taxon-name-part taxon-name-part-type="family">Lumbrineridae</tp:taxon-name-part></tp:taxon-name>), and description of a new species of <italic><tp:taxon-name><tp:taxon-name-part taxon-name-part-type="genus" reg="Lumbrineris">Lumbrineris</tp:taxon-name-part></tp:taxon-name></italic> from the Gulf of Mexico</article-title><source>Zookeys</source><day>25</day><month>07</month><year>2022</year><volume>1114</volume><fpage>35</fpage><lpage>57</lpage><pub-id pub-id-type="doi">10.3897/zookeys.1114.79492</pub-id></mixed-citation></tp:treatment-meta><tp:nomenclature><label>﻿</label><tp:taxon-name>
            <object-id xmlns:xlink="http://www.w3.org/1999/xlink" content-type="arpha" xlink:type="simple">F2554F00-635B-5AAA-B525-8A6A7414340A</object-id>
            <tp:taxon-name-part taxon-name-part-type="genus" reg="Lumbrineris">Lumbrineris</tp:taxon-name-part>
            <tp:taxon-name-part taxon-name-part-type="species" reg="jan">jan</tp:taxon-name-part>
            <object-id xmlns:xlink="http://www.w3.org/1999/xlink" content-type="zoobank" xlink:type="simple">https://zoobank.org/07044F02-3757-48A0-97C7-DD9BF7FA3BF1</object-id>
          </tp:taxon-name><tp:taxon-status xmlns:xlink="http://www.w3.org/1999/xlink" xlink:type="simple">sp. nov.</tp:taxon-status><xref ref-type="fig" rid="F6">Fig. 6</xref><tp:nomenclature-citation-list><tp:nomenclature-citation><tp:taxon-name>
                <tp:taxon-name-part taxon-name-part-type="genus" reg="Lumbrineris">Lumbrineris</tp:taxon-name-part>
                <tp:taxon-name-part taxon-name-part-type="species" reg="nonatoi">nonatoi</tp:taxon-name-part>
              </tp:taxon-name><comment>[non Ramos, 1976] – <xref ref-type="bibr" rid="B9">Carrera-Parra 2001a</xref>: 606, fig. 4A–F; <xref ref-type="bibr" rid="B14">Carrera-Parra 2006b</xref>: 45–46, fig. 14F–J; <xref ref-type="bibr" rid="B15">Carrera-Parra 2009</xref>: 271.</comment></tp:nomenclature-citation><tp:nomenclature-citation><tp:taxon-name>
                <tp:taxon-name-part taxon-name-part-type="genus" reg="Lumbrineris">Lumbrineris</tp:taxon-name-part>
              </tp:taxon-name><comment>sp. D – <xref ref-type="bibr" rid="B46">Uebelacker 1984</xref>: 41.44–41.45, figs 41.41–41.42A–H.</comment></tp:nomenclature-citation></tp:nomenclature-citation-list></tp:nomenclature><tp:treatment-sec sec-type="type material" id="SECID0E1YBG"><title>Type material.</title><p><bold><italic>Holotype</italic></bold>: <abbrev xmlns:xlink="http://www.w3.org/1999/xlink" xlink:title="Reference Collection of Benthos of ECOSUR-Chetumal, Mexico" id="ABBRID0EFZBG" xlink:type="simple">ECOSUR</abbrev> 298, off Tamaulipas, Mexico, COLT-III E31, 01.05.1992, 34 m. <bold><italic>Paratypes</italic></bold>: <abbrev xmlns:xlink="http://www.w3.org/1999/xlink" xlink:title="Reference Collection of Benthos of ECOSUR-Chetumal, Mexico" id="ABBRID0EMZBG" xlink:type="simple">ECOSUR</abbrev> 299, 1 specimen, off Tamaulipas, Mexico, COLT-43 E43, 01.05.1992; <abbrev xmlns:xlink="http://www.w3.org/1999/xlink" xlink:title="Reference Collection of Benthos of ECOSUR-Chetumal, Mexico" id="ABBRID0EQZBG" xlink:type="simple">ECOSUR</abbrev> 300, 1 specimen, off Tamaulipas, Mexico, COLT-III E19, 01.05.1992; <abbrev xmlns:xlink="http://www.w3.org/1999/xlink" xlink:title="Reference Collection of Benthos of ECOSUR-Chetumal, Mexico" id="ABBRID0EUZBG" xlink:type="simple">ECOSUR</abbrev> 301, 3 specimens, off North Veracruz, Mexico, 23 m, EMOAPP-II E5, 01.05.1992.</p></tp:treatment-sec><tp:treatment-sec sec-type="material" id="SECID0EYZBG"><title>Additional material.</title><p>As <italic><tp:taxon-name><tp:taxon-name-part taxon-name-part-type="genus" reg="Lumbrineris">Lumbrineris</tp:taxon-name-part><tp:taxon-name-part taxon-name-part-type="species" reg="nonatoi">nonatoi</tp:taxon-name-part></tp:taxon-name></italic>. Gulf of Mexico: <bold>Non-type specimens</bold>: 1 specimen (<named-content xmlns:xlink="http://www.w3.org/1999/xlink" content-type="dwc:institutional_code" xlink:title="National Museum of Natural History, Smithsonian Institution, Washington D.C., USA" xlink:href="http://grbio.org/institution/smithsonian-institution-national-museum-natural-history-0" xlink:type="simple">USNM</named-content> 75350), off Florida, USA, <named-content xmlns:xlink="http://www.w3.org/1999/xlink" content-type="dwc:verbatimCoordinates" xlink:type="simple"><named-content content-type="geo-json" specific-use="{&#34;type&#34;:&#34;Point&#34;,&#34;coordinates&#34;:[-82.753056,26.763889]}" id="NCID0ET1BG" xlink:type="simple">26°45'50"N, 82°45'11"W</named-content></named-content>, 24 m, Sofla St. 2B, November 1980; 2 specimens (<named-content xmlns:xlink="http://www.w3.org/1999/xlink" content-type="dwc:institutional_code" xlink:title="National Museum of Natural History, Smithsonian Institution, Washington D.C., USA" xlink:href="http://grbio.org/institution/smithsonian-institution-national-museum-natural-history-0" xlink:type="simple">USNM</named-content> 90998), off Port Isabel, Texas, USA, <named-content xmlns:xlink="http://www.w3.org/1999/xlink" content-type="dwc:verbatimCoordinates" xlink:type="simple"><named-content content-type="geo-json" specific-use="{&#34;type&#34;:&#34;Point&#34;,&#34;coordinates&#34;:[-97.133333,26.166667]}" id="NCID0EA2BG" xlink:type="simple">26°10'N, 97°08'W</named-content></named-content>, 15 m, Stocs St. 4/IV-3, Spring 1976; 1 specimen (<abbrev xmlns:xlink="http://www.w3.org/1999/xlink" content-type="institution" xlink:title="Colección de Poliquetos del Instituto de Ciencias del Mar y Limnología, UNAM, Mexico" id="ABBRID0EF2BG" xlink:type="simple">CP-ICML-UNAM</abbrev> unknown catalogue number), off Veracruz, Mexico, IMCA 2, St. 18, September 1988; 2 specimens (<abbrev xmlns:xlink="http://www.w3.org/1999/xlink" content-type="institution" xlink:title="Colección de Poliquetos del Instituto de Ciencias del Mar y Limnología, UNAM, Mexico" id="ABBRID0EK2BG" xlink:type="simple">CP-ICML-UNAM</abbrev> unknown catalogue number), off Veracruz, Mexico, IMCA 2, St. 76, 27 September 1988; 2 specimens (<abbrev xmlns:xlink="http://www.w3.org/1999/xlink" xlink:title="Reference Collection of Benthos of ECOSUR-Chetumal, Mexico" id="ABBRID0EP2BG" xlink:type="simple">ECOSUR</abbrev>-P 1673), off Sontecomapan, Veracruz, Mexico, <named-content xmlns:xlink="http://www.w3.org/1999/xlink" content-type="dwc:verbatimCoordinates" xlink:type="simple"><named-content content-type="geo-json" specific-use="{&#34;type&#34;:&#34;Point&#34;,&#34;coordinates&#34;:[-94.866667,18.583333]}" id="NCID0EW2BG" xlink:type="simple">18°35'N, 94°52'W</named-content></named-content>, M1E1; 1 specimen (<abbrev xmlns:xlink="http://www.w3.org/1999/xlink" xlink:title="Reference Collection of Benthos of ECOSUR-Chetumal, Mexico" id="ABBRID0E22BG" xlink:type="simple">ECOSUR</abbrev>-P 1674), off Punta San Juan, Veracruz, Mexico, <named-content xmlns:xlink="http://www.w3.org/1999/xlink" content-type="dwc:verbatimCoordinates" xlink:type="simple"><named-content content-type="geo-json" specific-use="{&#34;type&#34;:&#34;Point&#34;,&#34;coordinates&#34;:[-94.633333,18.333333]}" id="NCID0EC3BG" xlink:type="simple">18°20'N, 94°38'W</named-content></named-content>, M1E5; 1 specimen (<abbrev xmlns:xlink="http://www.w3.org/1999/xlink" xlink:title="Reference Collection of Benthos of ECOSUR-Chetumal, Mexico" id="ABBRID0EH3BG" xlink:type="simple">ECOSUR</abbrev>-P 1675), off Coatzacoalcos, Veracruz, Mexico, <named-content xmlns:xlink="http://www.w3.org/1999/xlink" content-type="dwc:verbatimCoordinates" xlink:type="simple"><named-content content-type="geo-json" specific-use="{&#34;type&#34;:&#34;Point&#34;,&#34;coordinates&#34;:[-94.416667,18.183333]}" id="NCID0EO3BG" xlink:type="simple">18°11'N, 94°25'W</named-content></named-content>, M1E6; 3 specimens (<abbrev xmlns:xlink="http://www.w3.org/1999/xlink" xlink:title="Reference Collection of Benthos of ECOSUR-Chetumal, Mexico" id="ABBRID0ET3BG" xlink:type="simple">ECOSUR</abbrev>-P 1676), off Coatzacoalcos, Veracruz, Mexico, <named-content xmlns:xlink="http://www.w3.org/1999/xlink" content-type="dwc:verbatimCoordinates" xlink:type="simple"><named-content content-type="geo-json" specific-use="{&#34;type&#34;:&#34;Point&#34;,&#34;coordinates&#34;:[-94.416667,18.333333]}" id="NCID0E13BG" xlink:type="simple">18°20'N, 94°25'W</named-content></named-content>, M1E7; 1 specimen (<abbrev xmlns:xlink="http://www.w3.org/1999/xlink" xlink:title="Reference Collection of Benthos of ECOSUR-Chetumal, Mexico" id="ABBRID0E63BG" xlink:type="simple">ECOSUR</abbrev>-P 1677), off Carmen Lagoon, Tabasco, Mexico, <named-content xmlns:xlink="http://www.w3.org/1999/xlink" content-type="dwc:verbatimCoordinates" xlink:type="simple"><named-content content-type="geo-json" specific-use="{&#34;type&#34;:&#34;Point&#34;,&#34;coordinates&#34;:[-93.800000,18.383333]}" id="NCID0EG4BG" xlink:type="simple">18°23'N, 93°48'W</named-content></named-content>, M1E14; 2 specimens (<abbrev xmlns:xlink="http://www.w3.org/1999/xlink" xlink:title="Reference Collection of Benthos of ECOSUR-Chetumal, Mexico" id="ABBRID0EL4BG" xlink:type="simple">ECOSUR</abbrev>-P 1678), off Tamiahua Lagoon, Veracruz, Mexico, <named-content xmlns:xlink="http://www.w3.org/1999/xlink" content-type="dwc:verbatimCoordinates" xlink:type="simple"><named-content content-type="geo-json" specific-use="{&#34;type&#34;:&#34;Point&#34;,&#34;coordinates&#34;:[-97.449994,21.521050]}" id="NCID0ES4BG" xlink:type="simple">21°31'15.78"N, 97°26'59.98"W</named-content></named-content>, 23 m, EMOAPP-II E6, 01.05.1992; 1 specimen (<abbrev xmlns:xlink="http://www.w3.org/1999/xlink" xlink:title="Reference Collection of Benthos of ECOSUR-Chetumal, Mexico" id="ABBRID0EX4BG" xlink:type="simple">ECOSUR</abbrev>-P 1680), off Tamiahua Lagoon, Veracruz, Mexico, <named-content xmlns:xlink="http://www.w3.org/1999/xlink" content-type="dwc:verbatimCoordinates" xlink:type="simple"><named-content content-type="geo-json" specific-use="{&#34;type&#34;:&#34;Point&#34;,&#34;coordinates&#34;:[-97.475133,21.533314]}" id="NCID0E54BG" xlink:type="simple">21°31'59.93"N, 97°28'30.48"W</named-content></named-content>, 52 m, COLT-I E33, 01.05.1992; 1 specimen (<abbrev xmlns:xlink="http://www.w3.org/1999/xlink" xlink:title="Reference Collection of Benthos of ECOSUR-Chetumal, Mexico" id="ABBRID0ED5BG" xlink:type="simple">ECOSUR</abbrev>-P 1681), Tamaulipas, Mexico, 27 m, COLT-III E11-COSTA, 01.05.1992; 1 specimen (<abbrev xmlns:xlink="http://www.w3.org/1999/xlink" xlink:title="Reference Collection of Benthos of ECOSUR-Chetumal, Mexico" id="ABBRID0EH5BG" xlink:type="simple">ECOSUR</abbrev>-P 1682), off North Veracruz, Mexico, 56 m, EMOAPP-II E8; 1 specimen (<abbrev xmlns:xlink="http://www.w3.org/1999/xlink" xlink:title="Reference Collection of Benthos of ECOSUR-Chetumal, Mexico" id="ABBRID0EL5BG" xlink:type="simple">ECOSUR</abbrev>-P 1687), off Campeche, Mexico, <named-content xmlns:xlink="http://www.w3.org/1999/xlink" content-type="dwc:verbatimCoordinates" xlink:type="simple"><named-content content-type="geo-json" specific-use="{&#34;type&#34;:&#34;Point&#34;,&#34;coordinates&#34;:[-92.033333,18.966667]}" id="NCID0ES5BG" xlink:type="simple">18°58'N, 92°02'W</named-content></named-content>, 20 m, PROMEX-III E30, 14.07.1984; 1 specimen (<abbrev xmlns:xlink="http://www.w3.org/1999/xlink" xlink:title="Reference Collection of Benthos of ECOSUR-Chetumal, Mexico" id="ABBRID0EX5BG" xlink:type="simple">ECOSUR</abbrev>-P 1688), Campeche, Mexico, 08.08.1984, according to <xref ref-type="bibr" rid="B28">GBIF Secretariat (2021)</xref> [probably corresponding to specimen recorded in <xref ref-type="bibr" rid="B9">Carrera-Parra (2001a</xref>, <xref ref-type="bibr" rid="B14">2006b</xref>) as “Gulf of Mexico, E7PROMEX-III(1) Gulf of Mexico”]; 1 specimen (<abbrev xmlns:xlink="http://www.w3.org/1999/xlink" xlink:title="Reference Collection of Benthos of ECOSUR-Chetumal, Mexico" id="ABBRID0EH6BG" xlink:type="simple">ECOSUR</abbrev>-P 1689), off Punta Zapotitlán, Veracruz, Mexico, <named-content xmlns:xlink="http://www.w3.org/1999/xlink" content-type="dwc:verbatimCoordinates" xlink:type="simple"><named-content content-type="geo-json" specific-use="{&#34;type&#34;:&#34;Point&#34;,&#34;coordinates&#34;:[-94.600000,18.516667]}" id="NCID0EO6BG" xlink:type="simple">18°31'N, 94°36'W</named-content></named-content>, 63 m, PROMEX-III E12, 10.08.1984.</p></tp:treatment-sec><tp:treatment-sec sec-type="description" id="SECID0ET6BG"><title>Main diagnostic characters.</title><p>Adapted from <xref ref-type="bibr" rid="B9">Carrera-Parra (2001a</xref>; <xref ref-type="bibr" rid="B14">2006b</xref>). Prostomium globular, short, ca. as long as wide, lacking antennae and eyes. Peristomium shorter than prostomium, with two rings of similar size. Maxillary apparatus with five pairs of maxillae; maxillary carriers as long as MI, anterior end constricted; MI forceps-like with attachment lamella well developed; MII as long as MI, with wide connecting plates slightly developed and three robust teeth; MIII unidentate; MIV unidentate; MV free, prominent, lateral to MIII and MIV (Fig. <xref ref-type="fig" rid="F6">6A</xref>). Mandibles translucent, fused for ~ 2/3 of their length (Fig. <xref ref-type="fig" rid="F6">6B</xref>). Anterior parapodia with prechaetal lobe elongated, gradually increasing to become longer than postchaetal lobe in last body 1/3 (Fig. <xref ref-type="fig" rid="F6">6C</xref>); postchaetal lobe well developed from first parapodium, digitiform. Composite multidentate hooded hooks up to chaetiger 19, with short blades, having five teeth similar in size and a long hood with a characteristic second swelling at shaft end (Fig. <xref ref-type="fig" rid="F6">6D</xref>); from chaetiger 20, replaced by simple multidentate hooded hooks, with six teeth, proximal one larger (Fig. <xref ref-type="fig" rid="F6">6E</xref>). Aciculae yellow, aristate, up to three in anterior parapodia, and one in posterior parapodia. Pygidium with two anal cirri according to <xref ref-type="bibr" rid="B9">Carrera-Parra (2001a)</xref>, with two rounded lobes and without cirri, according to <xref ref-type="bibr" rid="B46">Uebelacker (1984)</xref>.</p><fig id="F6" position="float" orientation="portrait"><object-id xmlns:xlink="http://www.w3.org/1999/xlink" content-type="doi" xlink:type="simple">10.3897/zookeys.1114.79492.figure6</object-id><object-id xmlns:xlink="http://www.w3.org/1999/xlink" content-type="arpha" xlink:type="simple">3838AAF6-BE06-5350-BB8D-7792AC3CCEFE</object-id><label>Figure 6.</label><caption><p><italic><tp:taxon-name><tp:taxon-name-part taxon-name-part-type="genus" reg="Lumbrineris">Lumbrineris</tp:taxon-name-part><tp:taxon-name-part taxon-name-part-type="species" reg="jan">jan</tp:taxon-name-part></tp:taxon-name></italic> sp. nov. <bold>A</bold> maxillary apparatus <bold>B</bold> mandibles <bold>C</bold> posterior parapodium; <abbrev xmlns:xlink="http://www.w3.org/1999/xlink" xlink:title="prechaetal lobe" id="ABBRID0EXBAI" xlink:type="simple">pre</abbrev>: prechaetal lobe; <abbrev xmlns:xlink="http://www.w3.org/1999/xlink" xlink:title="postchaetal lobe" id="ABBRID0E2BAI" xlink:type="simple">post</abbrev>: postchaetal lobe <bold>D</bold> composite hooded hook <bold>E</bold> simple hooded hook <bold>A, C, D, E</bold> redrawn from <xref ref-type="bibr" rid="B14">Carrera-Parra (2006b)</xref><bold>B</bold> redrawn from <xref ref-type="bibr" rid="B9">Carrera-Parra (2001a)</xref>. Scale bars: 40 µm (<bold>D, E</bold>); 100 µm (<bold>A, B</bold>); 1000 µm (<bold>C</bold>).</p></caption><graphic xmlns:xlink="http://www.w3.org/1999/xlink" xlink:href="zookeys-1114-035_article-79492__-g006.jpg" position="float" orientation="portrait" xlink:type="simple" id="oo_719064.jpg"><uri content-type="original_file" xlink:type="simple">https://binary.pensoft.net/fig/719064</uri></graphic></fig></tp:treatment-sec><tp:treatment-sec sec-type="type locality" id="SECID0E1CAI"><title>Type locality.</title><p>Off Tamaulipas, Mexico, Gulf of Mexico (approx. <named-content xmlns:xlink="http://www.w3.org/1999/xlink" content-type="dwc:verbatimCoordinates" xlink:type="simple"><named-content content-type="geo-json" specific-use="{&#34;type&#34;:&#34;Point&#34;,&#34;coordinates&#34;:[-97.500000,24.000000]}" id="NCID0EDDAI" xlink:type="simple">24°00'N, 97°30'W</named-content></named-content>).</p></tp:treatment-sec><tp:treatment-sec sec-type="distribution" id="SECID0EIDAI"><title>Known distribution.</title><p>Central Atlantic Ocean, Gulf of Mexico; 15–56 m depth.</p></tp:treatment-sec><tp:treatment-sec sec-type="etymology" id="SECID0ENDAI"><title>Etymology.</title><p>The specific epithet <italic><tp:taxon-name><tp:taxon-name-part taxon-name-part-type="genus" reg="Lumbrineris"/><tp:taxon-name-part taxon-name-part-type="species" reg="jan">jan</tp:taxon-name-part></tp:taxon-name></italic> is a noun in apposition. The species is dedicated to the loving memory of Jan Ventura Buchaca (2008–2020), a brave young fighter, son of Teresa and Marc and brother of Sara. “<italic>Every time a bell rings an angel gets his wings</italic>”, but Jan got his far too soon.</p></tp:treatment-sec><tp:treatment-sec sec-type="remarks" id="SECID0E6DAI"><title>Remarks.</title><p>The species was carefully described and illustrated by <xref ref-type="bibr" rid="B9">Carrera-Parra (2001a</xref>; <xref ref-type="bibr" rid="B14">2006b</xref>) and thus we are only providing its main diagnostic characters. <italic><tp:taxon-name><tp:taxon-name-part taxon-name-part-type="genus" reg="Lumbrineris">Lumbrineris</tp:taxon-name-part><tp:taxon-name-part taxon-name-part-type="species" reg="jan">jan</tp:taxon-name-part></tp:taxon-name></italic> sp. nov. agrees with <italic><tp:taxon-name><tp:taxon-name-part taxon-name-part-type="genus" reg="Gallardoneris">G.</tp:taxon-name-part><tp:taxon-name-part taxon-name-part-type="species" reg="nonatoi">nonatoi</tp:taxon-name-part></tp:taxon-name></italic> comb. nov. in having composite hooks with short blades and a long hood with a characteristic second swelling at shaft end, near the joint with the blade, as well as prechaetal lobes longer than postchaetal ones in most posterior segments. However, it can be clearly distinguished by having a fifth pair of maxillae (four in <italic><tp:taxon-name><tp:taxon-name-part taxon-name-part-type="genus" reg="Gallardoneris">G.</tp:taxon-name-part><tp:taxon-name-part taxon-name-part-type="species" reg="nonatoi">nonatoi</tp:taxon-name-part></tp:taxon-name></italic> comb. nov.), blades of composite hooks longer than in <italic><tp:taxon-name><tp:taxon-name-part taxon-name-part-type="genus" reg="Gallardoneris">G.</tp:taxon-name-part><tp:taxon-name-part taxon-name-part-type="species" reg="nonatoi">nonatoi</tp:taxon-name-part></tp:taxon-name></italic> comb. nov., five small teeth on composite hooks (vs. 6–8 in <italic><tp:taxon-name><tp:taxon-name-part taxon-name-part-type="genus" reg="Gallardoneris">G.</tp:taxon-name-part><tp:taxon-name-part taxon-name-part-type="species" reg="nonatoi">nonatoi</tp:taxon-name-part></tp:taxon-name></italic> comb. nov.) and six small teeth in simple hooks (vs. seven or eight in <italic><tp:taxon-name><tp:taxon-name-part taxon-name-part-type="genus" reg="Gallardoneris">G.</tp:taxon-name-part><tp:taxon-name-part taxon-name-part-type="species" reg="nonatoi">nonatoi</tp:taxon-name-part></tp:taxon-name></italic> comb. nov.). Besides, it has two anal cirri (vs. none in <italic><tp:taxon-name><tp:taxon-name-part taxon-name-part-type="genus" reg="Gallardoneris">G.</tp:taxon-name-part><tp:taxon-name-part taxon-name-part-type="species" reg="nonatoi">nonatoi</tp:taxon-name-part></tp:taxon-name></italic> comb. nov.), as seen in the description by <xref ref-type="bibr" rid="B9">Carrera-Parra (2001a)</xref> and, at least, in the specimen here selected as holotype, and likely corresponding also to the two lobes mentioned and illustrated by <xref ref-type="bibr" rid="B46">Uebelacker (1984)</xref>.</p><p><xref ref-type="bibr" rid="B9">Carrera-Parra (2001a)</xref> highlighted the existence of a size-dependent relationship in the number of chaetigers with composite hooded hooks (i.e., r = 0.864, <italic>P</italic> ≤ 0.01), which agrees with the results of our morphometric analysis based on <italic><tp:taxon-name><tp:taxon-name-part taxon-name-part-type="genus" reg="Gallardoneris">G.</tp:taxon-name-part><tp:taxon-name-part taxon-name-part-type="species" reg="nonatoi">nonatoi</tp:taxon-name-part></tp:taxon-name></italic> comb. nov. There are no other morphometric analyses based on the population from the Gulf of Mexico, precluding comparisons. However, it would be very interesting to analyse not only whether differences may exist in the size-related relationships characterizing these two species, but also among other species of <italic><tp:taxon-name><tp:taxon-name-part taxon-name-part-type="genus" reg="Lumbrineris">Lumbrineris</tp:taxon-name-part></tp:taxon-name></italic>.</p><p><italic><tp:taxon-name><tp:taxon-name-part taxon-name-part-type="genus" reg="Lumbrineris">Lumbrineris</tp:taxon-name-part><tp:taxon-name-part taxon-name-part-type="species" reg="jan">jan</tp:taxon-name-part></tp:taxon-name></italic> sp. nov. differs clearly from all previously described species of <italic><tp:taxon-name><tp:taxon-name-part taxon-name-part-type="genus" reg="Lumbrineris">Lumbrineris</tp:taxon-name-part></tp:taxon-name></italic> in having MIII unidentate, aciculae yellow, anterior parapodia with postchaetal lobe digitiform and posterior parapodia with the prechaetal lobe longer than the postchaetal one (<xref ref-type="bibr" rid="B14">Carrera-Parra 2006b</xref>; <xref ref-type="bibr" rid="B6">Cai and Li 2011</xref>; <xref ref-type="bibr" rid="B17">Carrera-Parra et al. 2011</xref>; <xref ref-type="bibr" rid="B36">Martins et al. 2012</xref>). All the other known species of <italic><tp:taxon-name><tp:taxon-name-part taxon-name-part-type="genus" reg="Lumbrineris">Lumbrineris</tp:taxon-name-part></tp:taxon-name></italic> with MIII unidentate and aciculae yellow show either or both anterior parapodia with postchaetal lobe auricular and postchaetal lobe always longer than the prechaetal one.</p></tp:treatment-sec><ref-list><ref id="B14"><mixed-citation xmlns:xlink="http://www.w3.org/1999/xlink" xlink:type="simple"><person-group><name name-style="western"><surname>Carrera-Parra</surname><given-names>LF</given-names></name></person-group> (<year>2006b</year>) <article-title>Revision of <italic><tp:taxon-name><tp:taxon-name-part taxon-name-part-type="genus">Lumbrineris</tp:taxon-name-part></tp:taxon-name></italic> de Blainville, 1828 (<tp:taxon-name><tp:taxon-name-part taxon-name-part-type="class">Polychaeta</tp:taxon-name-part></tp:taxon-name>: <tp:taxon-name><tp:taxon-name-part taxon-name-part-type="family">Lumbrineridae</tp:taxon-name-part></tp:taxon-name>).</article-title><source>Zootaxa</source><volume>1336</volume>(<issue>1</issue>): <fpage>1</fpage>–<lpage>64</lpage>. <ext-link xlink:href="10.11646/zootaxa.1336.1.1" ext-link-type="doi" xlink:type="simple">https://doi.org/10.11646/zootaxa.1336.1.1</ext-link></mixed-citation></ref><ref id="B9"><mixed-citation xmlns:xlink="http://www.w3.org/1999/xlink" xlink:type="simple"><person-group><name name-style="western"><surname>Carrera-Parra</surname><given-names>LF</given-names></name></person-group> (<year>2001a</year>) <article-title><tp:taxon-name><tp:taxon-name-part taxon-name-part-type="family">Lumbrineridae</tp:taxon-name-part></tp:taxon-name> (<tp:taxon-name><tp:taxon-name-part taxon-name-part-type="phylum">Annelida</tp:taxon-name-part></tp:taxon-name>: <tp:taxon-name><tp:taxon-name-part taxon-name-part-type="class">Polychaeta</tp:taxon-name-part></tp:taxon-name>) from the Grand Caribbean region with the description of six new species.</article-title><source>Journal of the Marine Biological Association of the United Kingdom</source><volume>81</volume>(<issue>4</issue>): <fpage>599</fpage>–<lpage>621</lpage>. <ext-link xlink:href="10.1017/S0025315401004271" ext-link-type="doi" xlink:type="simple">https://doi.org/10.1017/S0025315401004271</ext-link></mixed-citation></ref><ref id="B15"><mixed-citation xmlns:xlink="http://www.w3.org/1999/xlink" xlink:type="simple"><person-group><name name-style="western"><surname>Carrera-Parra</surname><given-names>LF</given-names></name></person-group> (<year>2009</year>) <article-title><tp:taxon-name><tp:taxon-name-part taxon-name-part-type="family">Lumbrineridae</tp:taxon-name-part></tp:taxon-name> Schmarda, 1861.</article-title> In: <person-group><name name-style="western"><surname>de León-González</surname><given-names>JA</given-names></name><name name-style="western"><surname>Bastida-Zavala</surname><given-names>JR</given-names></name><name name-style="western"><surname>Carrera-Parra</surname><given-names>LF</given-names></name><name name-style="western"><surname>García-Garza</surname><given-names>ME</given-names></name><name name-style="western"><surname>Peña-Rivera</surname><given-names>A</given-names></name><name name-style="western"><surname>Salazar-Vallejo</surname><given-names>SI</given-names></name><name name-style="western"><surname>Solís-Weiss</surname><given-names>V</given-names></name></person-group> (<role>Eds</role>) <issue-title>Poliquetos (Annelida: Polychaeta) de México y América Tropical.</issue-title><source>Universidad Autónoma de Nuevo León, Monterrey, México</source>, <fpage>263</fpage>–<lpage>275</lpage>.</mixed-citation></ref><ref id="B46"><mixed-citation xmlns:xlink="http://www.w3.org/1999/xlink" xlink:type="simple"><person-group><name name-style="western"><surname>Uebelacker</surname><given-names>JM</given-names></name></person-group> (<year>1984</year>) Family <tp:taxon-name><tp:taxon-name-part taxon-name-part-type="family">Lumbrineridae</tp:taxon-name-part></tp:taxon-name> Malmgren, 1867. In: Uebelacker JM, Johnston PG (Eds) Taxonomic Guide of the Polychaetes of the Northern Gulf of Mexico, Book 6. Barry A. Vittor &amp; Associates, Inc., Mobile, Alabama, 41.41–41.45.</mixed-citation></ref><ref id="B28"><mixed-citation xmlns:xlink="http://www.w3.org/1999/xlink" xlink:type="simple">GBIF Secretariat (<year>2021</year>) <italic><tp:taxon-name><tp:taxon-name-part taxon-name-part-type="genus">Lumbrineris</tp:taxon-name-part><tp:taxon-name-part taxon-name-part-type="species">nonatoi</tp:taxon-name-part></tp:taxon-name></italic> Ramos, 1976. GBIF Backbone Taxonomy. Checklist dataset accessed. <ext-link xlink:href="https://www.GBIF.org" ext-link-type="uri" xlink:type="simple">https://www.GBIF.org</ext-link> [Accessed on 2021-10-23]</mixed-citation></ref><ref id="B6"><mixed-citation xmlns:xlink="http://www.w3.org/1999/xlink" xlink:type="simple"><person-group><name name-style="western"><surname>Cai</surname><given-names>W</given-names></name><name name-style="western"><surname>Li</surname><given-names>X</given-names></name></person-group> (<year>2011</year>) <article-title>A new species and new recorded species of <tp:taxon-name><tp:taxon-name-part taxon-name-part-type="family">Lumbrineridae</tp:taxon-name-part></tp:taxon-name> Schmarda, 1861 (<tp:taxon-name><tp:taxon-name-part taxon-name-part-type="phylum">Annelida</tp:taxon-name-part></tp:taxon-name>: <tp:taxon-name><tp:taxon-name-part taxon-name-part-type="class">Polychaeta</tp:taxon-name-part></tp:taxon-name>) from China.</article-title><source>Chinese Journal of Oceanology and Limnology</source><volume>29</volume>(<issue>2</issue>): <fpage>356</fpage>–<lpage>365</lpage>. <ext-link xlink:href="10.1007/s00343-011-0024-8" ext-link-type="doi" xlink:type="simple">https://doi.org/10.1007/s00343-011-0024-8</ext-link></mixed-citation></ref><ref id="B17"><mixed-citation xmlns:xlink="http://www.w3.org/1999/xlink" xlink:type="simple"><person-group><name name-style="western"><surname>Carrera-Parra</surname><given-names>LF</given-names></name><name name-style="western"><surname>Çinar</surname><given-names>ME</given-names></name><name name-style="western"><surname>Dagli</surname><given-names>E</given-names></name></person-group> (<year>2011</year>) <article-title>Description of a new species of <italic><tp:taxon-name><tp:taxon-name-part taxon-name-part-type="genus">Lumbrineris</tp:taxon-name-part></tp:taxon-name></italic> (<tp:taxon-name><tp:taxon-name-part taxon-name-part-type="class">Polychaeta</tp:taxon-name-part></tp:taxon-name>: <tp:taxon-name><tp:taxon-name-part taxon-name-part-type="family">Lumbrineridae</tp:taxon-name-part></tp:taxon-name>) from the coasts of Turkey (eastern Mediterranean).</article-title><source>Marine Biodiversity</source><volume>41</volume>(<issue>2</issue>): <fpage>343</fpage>–<lpage>347</lpage>. <ext-link xlink:href="10.1007/s12526-010-0074-8" ext-link-type="doi" xlink:type="simple">https://doi.org/10.1007/s12526-010-0074-8</ext-link></mixed-citation></ref><ref id="B36"><mixed-citation xmlns:xlink="http://www.w3.org/1999/xlink" xlink:type="simple"><person-group><name name-style="western"><surname>Martins</surname><given-names>R</given-names></name><name name-style="western"><surname>Carrera-Parra</surname><given-names>LF</given-names></name><name name-style="western"><surname>Quintino</surname><given-names>V</given-names></name><name name-style="western"><surname>Rodrigues</surname><given-names>AM</given-names></name></person-group> (<year>2012</year>) <article-title><tp:taxon-name><tp:taxon-name-part taxon-name-part-type="family">Lumbrineridae</tp:taxon-name-part></tp:taxon-name> (<tp:taxon-name><tp:taxon-name-part taxon-name-part-type="class">Polychaeta</tp:taxon-name-part></tp:taxon-name>) from the Portuguese continental shelf (NE Atlantic) with the description of four new species.</article-title><source>Zootaxa</source><volume>3416</volume>(<issue>1</issue>): <fpage>1</fpage>–<lpage>21</lpage>. <ext-link xlink:href="10.11646/zootaxa.3416.1.1" ext-link-type="doi" xlink:type="simple">https://doi.org/10.11646/zootaxa.3416.1.1</ext-link></mixed-citation></ref></ref-list></tp:taxon-treatment>
