# Supplementary material for: ﻿Taxonomic review of Gallardonerisnonatoi (Ramos, 1976) comb. nov. (Annelida, Lumbrineridae), and description of a new species of Lumbrineris from the Gulf of Mexico
Source: Zookeys. 2022 Jul 25;1114:35–57. doi: 10.3897/zookeys.1114.79492 (PMC9848927; doi:10.3897/zookeys.1114.79492)
Supplement: Supplementary material 1 — List of character measures used in the morphometric analyses. All measures are expressed in mm except the number of chaetigers and of chaetigers with composite and limbate chaetae [file zookeys-1114-035_article-79492__-s001.xlsx]

## Sheet: Sheet1
Supplemetary table 1. List of character measures used in the morphometric analyses
All measures are expressed in mm except the number of body chaetigers and of chaetigers with composite and limbate chaetae.
Specimen	Location	Year	Body length	10 length	15 length	10 width	15 width	Number of chaetigers	# composite chaetae	# limbate chaetae	Prostomium length	Prostomium width	Peristomium length	Peristomium width
1	FOS	2008	9.11718	1.55061	2.23149	0.376405	0.387017	67	-	24	0.215387	0.238848	0.135821	0.396927
4	FOS	2008	10.2994	1.48018	2.17729	0.377586	0.352306	74	8	-	0.198661	0.217924	0.12651	0.361395
5	QdS	2009	4.91707	1.21139	1.64474	0.251261	0.2587	58	-	-	0.183391	0.193034	0.11227	0.265747
7	QdS	2009	6.08736	1.33405	1.83969	0.382869	0.39725	76	8	15	0.224745	0.226888	0.145795	0.366155
8	QdS	2009	5.8978	1.32351	2.30197	0.276462	0.258481	53	-	-	0.237438	0.215348	0.148041	0.326101
10	QdS	2009	6.50297	1.20362	1.74358	0.362939	0.372855	77	-	16	0.205799	0.228229	0.152215	0.345814
11	QdS	2009	8.30311	1.42925	1.95069	0.430277	0.392058	77	6	15	0.236793	0.236757	0.149025	0.376853
12	QdS	2009	5.87622	1.28976	1.86893	0.315634	0.312242	58	-	-	0.197336	0.21817	0.132734	0.331512
13	QdS	2009	5.93563	1.26387	1.9211	0.30348	0.335358	62	-	-	0.199215	0.241697	0.157557	0.337875
14	QdS	2009	5.96339	1.23483	1.77189	0.340208	0.36495	58	4	15	0.153964	0.209623	0.117819	0.32825
17	QdS	2009	9.75217	1.40383	2.03829	0.406543	0.395674	95			0.219605	0.221733	0.173726	0.365619
18	QdS	2009	9.82561	1.28521	1.89267	0.288295	0.318303	98	-	-	0.206772	0.211883	0.13309	0.31764
19	QdS	2009	7.81946	1.3874	2.01286	0.350834	0.317566	72	-	12	0.185845	0.237787	0.127989	0.370625
21	QdS	2009	8.09484	1.50949	2.11891	0.303506	0.377114	77	-	-	0.252156	0.226215	0.144367	0.335937
22	QdS	2009	8.49969	1.51558	2.16918	0.419557	0.436357	79	-	-	0.243517	0.248118	0.179943	0.374369
23	QdS	2009	17.3145	1.81804	2.67066	0.467011	0.356469	100	-	23	0.350103	0.27552	0.170315	0.444178
24	QdS	2009	11.7238	1.85176	2.78098	0.472561	0.513577	89	-	-	0.292598	0.297788	0.173355	0.445052
25	QdS	2009	6.76664	1.50604	2.09639	0.288278	0.285991	69	8	13	0.249075	0.227183	0.120438	0.326272
26	QdS	2009	16.57	1.93666	2.78162	0.510647	0.494477	92	-	-	0.263809	0.286065	0.161092	0.441589
27	QdS	2009	6.56709	1.43184	2.06939	0.357845	0.36745	56	-	15	0.192364	0.218559	0.129913	0.340832
29	QdS	2009	13.499	1.49081	2.12978	0.321248	0.325878	121	-	20	0.273917	0.26099	0.160086	0.381616
30	QdS	2009	13.2279	1.84866	2.77108	0.530699	0.457922	97	-	-	0.268202	0.304571	0.165774	0.448597
31	QdS	2009	6.07637	1.27114	1.94235	0.261283	0.29386	51	-	-	0.225644	0.217157	0.112376	0.327546
32	QdS	2009	6.3166	1.37057	1.90315	0.327634	0.364689	68	7	17	0.255921	0.240752	0.1509	0.337787
33	QdS	2009	6.66302	1.41074	2.02194	0.313404	0.357317	70	7	19	0.237767	0.237921	0.141662	0.346333
35	QdS	2009	6.83628	1.24395	1.85783	0.336989	0.280838	64	7	-	0.252377	0.24753	0.138528	0.361502
36	QdS	2009	6.01864	1.26468	1.76507	0.300255	0.328803	64	-	13	0.211531	0.238681	0.112489	0.336307
37	QdS	2009	6.20909	1.29826	1.81731	0.30524	0.337849	66	6	15	0.250634	0.24056	0.13767	0.345916
38	QdS	2009	14.7487	1.47006	2.34305	0.336041	0.322959	114	10	18	0.281368	0.262763	0.158562	0.369586
39	QdS	2009	12.6454	1.85901	2.85698	0.45012	0.463579	87	10	21	0.395713	0.301893	0.242592	0.433212
40	QdS	2009	5.23988	1.316	1.93799	0.244791	0.192795	50	4	11	0.203111	0.218841	0.128866	0.296694
41	QdS	2009	11.7122	1.7698	2.57087	0.490099	0.520214	89	-	-	0.300113	0.307849	0.135785	0.449572
42	PLN	2010	14.7848	1.38391	2.25146	0.337611	0.322896	117	11	-	0.257924	0.255242	0.131074	0.358764
43	PLN	2010	15.9187	1.93441	2.81699	0.393524	0.402756	99	-	-	0.294797	0.252038	0.184778	0.366159
44	PLN	2010	16.5715	1.5356	2.39557	0.367418	0.343918	100	11	-	0.251565	0.271189	0.146043	0.389494
45	PLN	2010	10.9712	1.60159	2.33039	0.412371	0.396334	95	12	19	0.27143	0.287645	0.175833	0.408502
46	PLN	2010	15.5412	1.2087	1.94602	0.413546	0.366805	118	-	-	0.296694	0.27526	0.143832	0.385035
47	FOS	2009	7.34281	1.4357	2.07383	0.343335	0.37371	62	-	16	0.247047	0.230875	0.155656	0.337479
50	FOS	2009	9.83907	1.93198	2.89691	0.405081	0.372006	67	-	-	0.30784	0.289707	0.161382	0.424374
52	FOS	2008	8.1263	1.61929	2.34098	0.403145	0.394732	68	8	18	0.194231	0.268683	0.174605	0.438686
